# Supplementary material for: Characteristics of the gut microbiome and metabolic profile in elderly patients with sarcopenia
Source: Front Pharmacol. 2023 Nov 3;14:1279448. doi: 10.3389/fphar.2023.1279448 (PMC10654747; doi:10.3389/fphar.2023.1279448)
Supplement: Supplementary file 1 [file DataSheet1.xlsx]

## Sheet: Supplementary Table 1
Supplementary Table 1. Forty-seven differentially abundant genera were obtained by the Wilcoxon test
Microbes	Mean Sarcopenia	Mean Non-sarcopenia	P-value	Q-value	Regulation
g__Blautia	0.903	2.8877	0.0001	0.0308	down
g__Lachnospiraceae_unclassified	0.1477	0.6516	0.0001	0.0308	down
g__Subdoligranulum	0.5991	3.3489	0.0004	0.0821	down
g__Faecalibacterium	1.4689	4.9176	0.0009	0.1386	down
g__Monoglobus	0.3206	2.1946	0.0014	0.1463	down
g__Anaerostipes	0.1183	0.265	0.0018	0.1463	down
g__Butyricicoccus	0.0819	0.3496	0.0044	0.2772	down
g__Ruminococcus	0.9143	2.8977	0.0052	0.2772	down
g__Dorea	0.3753	1.1105	0.0054	0.2772	down
g__Family_XIII_UCG-001	0	0.0211	0.0054	0.2772	down
g__Flavonifractor	0.1398	0.3844	0.0075	0.352	down
g__Firmicutes_unclassified	0.5342	1.295	0.0096	0.3628	down
g__Eubacterium_hallii_group	0.0515	0.0825	0.0101	0.3628	down
g__Erysipelotrichaceae_UCG-003	1.0425	1.9937	0.0106	0.3628	down
g__Terrisporobacter	0.1025	0.103	0.0115	0.3634	down
g__Fusicatenibacter	0.3705	1.8177	0.0156	0.4178	down
g__Clostridium	0.0469	0.1388	0.0215	0.4599	down
g__UCG-003	0.0249	0.08	0.022	0.4599	down
g__Clostridia_UCG-014_unclassified	0.1017	1.9621	0.0271	0.4756	down
g__Prevotella_9	0.0012	0.4668	0.0288	0.4756	down
g__Eubacterium_coprostanoligenes_group_unclassified	1.0525	2.522	0.0331	0.4756	down
g__Roseburia	0.3154	0.7737	0.04	0.4756	down
g__Paraeggerthella	0	0.0041	0.0402	0.4756	down
g__Peptoclostridium	0	0.0022	0.0402	0.4756	down
g__Phocea	0.003	0.0046	0.045	0.4756	down
g__Coprococcus	0.4757	0.7457	0.0496	0.4756	down
g__Limosilactobacillus	1.8911	0.9333	0.0015	0.1463	up
g__Nitrospira	0.0125	0.0034	0.0019	0.1463	up
g__Rokubacteriales_unclassified	0.0136	0.0047	0.008	0.352	up
g__Caulobacter	0.0049	0.0003	0.0095	0.3628	up
g__Turicibacter	0.3293	0.1303	0.0118	0.3634	up
g__Lachnospira	0.1825	0.1803	0.0136	0.3989	up
g__Comamonas	0.0121	0.0038	0.0149	0.4172	up
g__Truepera	0.0049	0	0.0207	0.4599	up
g__Variovorax	0.0044	0	0.0207	0.4599	up
g__Paramuribaculum	0.0036	0	0.0207	0.4599	up
g__Pseudomonas	0.0055	0.0005	0.022	0.4599	up
g__Vibrio	0.4118	0.2786	0.0224	0.4599	up
g__Gaiella	0.005	0.0011	0.0254	0.4756	up
g__Lactobacillus	0.8445	0.229	0.0309	0.4756	up
g__Ligilactobacillus	0.8174	0.1832	0.0378	0.4756	up
g__Clostridiaceae_unclassified	0.0229	0	0.0402	0.4756	up
g__Galbibacter	0.0033	0	0.0402	0.4756	up
g__Acetatifactor	0.0016	0	0.0402	0.4756	up
g__IMCC26256_unclassified	0.0007	0	0.0402	0.4756	up
g__Lachnospiraceae_ND3007_group	0.0709	0.025	0.0461	0.4756	up
g__Corynebacterium	0.0103	0.0022	0.0479	0.4756	up

## Sheet: Supplementary Table 2
Supplementary Table 2. Thirteen differentially abundant genera among the top 30 richest genera were obtained by the Wilcoxon test
Microbes	Mean Sarcopenia	Mean Non-sarcopenia	P-value	Q-value	Regulation
g__Blautia	0.903	2.8877	0.0001	0.0308	down
g__Subdoligranulum	0.5991	3.3489	0.0004	0.0821	down
g__Faecalibacterium	1.4689	4.9176	0.0009	0.1386	down
g__Monoglobus	0.3206	2.1946	0.0014	0.1463	down
g__Ruminococcus	0.9143	2.8977	0.0052	0.2772	down
g__Dorea	0.3753	1.1105	0.0054	0.2772	down
g__Firmicutes_unclassified	0.5342	1.295	0.0096	0.3628	down
g__Erysipelotrichaceae_UCG-003	1.0425	1.9937	0.0106	0.3628	down
g__Fusicatenibacter	0.3705	1.8177	0.0156	0.4178	down
g__Clostridia_UCG-014_unclassified	0.1017	1.9621	0.0271	0.4756	down
g__Eubacterium_coprostanoligenes_group_unclassified	1.0525	2.522	0.0331	0.4756	down
g__Coprococcus	0.4757	0.7457	0.0496	0.4756	down
g__Limosilactobacillus	1.8911	0.9333	0.0015	0.1463	up

## Sheet: Supplementary Table 3
Supplementary Table 3. Linear discriminant analysis (LDA) effect size (LEfSe) analysis (LDA > 3, P < 0.05) and areas under the receiver operating characteristic (ROC) curve (AUC) values of candidate genera
Microbes	Log-value	Regulation	LDA-value	P-value	AUC-value
g__Blautia	4.45998	Down	3.96446	8.93338e-05	0.7944
g__Lachnospiraceae_unclassified	3.814	Down	3.42554	0.000117937	0.7889
g__Subdoligranulum	4.5249	Down	4.15849	0.000448503	0.7633
g__Faecalibacterium	4.69176	Down	4.2887	0.000924225	0.7489
g__Monoglobus	4.34136	Down	3.92668	0.00136822	0.7406
g__Limosilactobacillus	4.27672	Up	3.90965	0.00154839	0.7311
g__Butyricicoccus	3.5415	Down	3.19173	0.00255685	0.7133
g__Ruminococcus	4.02082	Down	3.55036	0.0026476	0.71
g__Dorea	4.03738	Down	3.48338	0.00812038	0.7067
g__Flavonifractor	3.58481	Down	3.13546	0.00747834	0.7
g__Firmicutes_unclassified	4.11227	Down	3.62741	0.00962811	0.6933
g__Erysipelotrichaceae_UCG-003	4.29965	Down	3.78439	0.0106072	0.6894
g__Fusicatenibacter	4.25953	Down	3.90208	0.0156378	0.6811
g__Clostridia_UCG-014_unclassified	4.29273	Down	3.98374	0.027059	0.6639
g__Lactobacillus	3.9266	Up	3.47295	0.030887	0.6622
g__Turicibacter	3.51762	Up	3.15619	0.0118404	0.6611
g__Eubacterium_coprostanoligenes_group_unclassified	4.40175	Down	3.82652	0.0331208	0.66
g__Ligilactobacillus	3.91244	Up	3.51677	0.0377794	0.6561
g__Roseburia	3.81149	Down	3.33541	0.0444526	0.6522
g__Ruminococcaceae_unclassified	3.43539	Down	3.08675	0.023586	0.6233
g__Prevotella_9	3.66916	Down	3.24318	0.0287805	0.6067
g__Peptoclostridium	1.35031	Down	3.32048	0.0402332	0.5667
g__Paraeggerthella	1.60771	Down	3.05176	0.0402332	0.5667
g__Clostridiaceae_unclassified	2.35985	Up	3.1482	0.0402332	0.4333
g__Acetatifactor	1.19377	Up	3.96893	0.0402332	0.4333
g__IMCC26256_unclassified	0.829518	Up	3.48616	0.0402332	0.4333
g__Paramuribaculum	1.56011	Up	3.25934	0.0207144	0.4167
g__Variovorax	1.57043	Up	3.16284	0.0402332	0.4167
g__Gaiella	1.6956	Up	3.0789	0.0253521	0.3789

## Sheet: Supplementary Table 4
Supplementary Table 4. Spearman’s correlation (Rho) values between 29 differential microbes and clinical indices
Clinical indices	Microbes	Rho	P-value	Relation
Age	g__Blautia	-0.573297	1.6881e-06	negtive
Age	g__Erysipelotrichaceae_UCG-003	-0.519351	2.11923e-05	negtive
Six-metre walk	g__Erysipelotrichaceae_UCG-003	0.510384	3.09888e-05	positive
Six-metre walk	g__Subdoligranulum	0.510059	3.14116e-05	positive
Age	g__Lachnospiraceae_unclassified	-0.503943	4.0448e-05	negtive
Six-metre walk	g__Lachnospiraceae_unclassified	0.485572	8.4031e-05	positive
Six-metre walk	g__Blautia	0.481947	9.66044e-05	positive
Age	g__Limosilactobacillus	0.481475	9.83609e-05	positive
Handgrip strength	g__Erysipelotrichaceae_UCG-003	0.470295	0.000149654	positive
Handgrip strength	g__Blautia	0.469923	0.000151724	positive
ASMI	g__Monoglobus	0.468924	0.000157403	positive
ASMI	g__Subdoligranulum	0.467054	0.000168564	positive
Handgrip strength	g__Lachnospiraceae_unclassified	0.466886	0.000169601	positive
Handgrip strength	g__Ligilactobacillus	-0.465236	0.000180103	negtive
ASMI	g__Fusicatenibacter	0.464362	0.000185907	positive
Age	g__Ruminococcus	-0.45801	0.000233492	negtive
ASMI	g__Lachnospiraceae_unclassified	0.45748	0.000237925	positive
Age	g__Subdoligranulum	-0.4564	0.000247199	negtive
Handgrip strength	g__Subdoligranulum	0.455476	0.000255393	positive
IL-6	g__Blautia	-0.45517	0.000258166	negtive
Prealbumin	g__Limosilactobacillus	-0.454854	0.000261053	negtive
Age	g__Butyricicoccus	-0.454777	0.00026176	negtive
25(OH)D	g__Erysipelotrichaceae_UCG-003	0.454147	0.000267618	positive
Six-metre walk	g__Firmicutes_unclassified	0.452398	0.000284523	positive
Age	g__Monoglobus	-0.451027	0.000298444	negtive
25(OH)D	g__Butyricicoccus	0.450176	0.000307401	positive
Handgrip strength	g__Firmicutes_unclassified	0.447234	0.000340267	positive
Handgrip strength	g__Faecalibacterium	0.438546	0.00045688	positive
IL-6	g__Lachnospiraceae_unclassified	-0.437293	0.000476409	negtive
Age	g__Faecalibacterium	-0.427852	0.000649712	negtive
Six-metre walk	g__Faecalibacterium	0.427822	0.000650336	positive
Prealbumin	g__Dorea	0.426598	0.000676595	positive
ASMI	g__Blautia	0.425763	0.000695046	positive
Albumin	g__Dorea	0.425182	0.000708149	positive
25(OH)D	g__Monoglobus	0.422849	0.000763076	positive
ASMI	g__Faecalibacterium	0.420267	0.000828305	positive
Six-metre walk	g__Limosilactobacillus	-0.418657	0.000871505	negtive
ASMI	g__Firmicutes_unclassified	0.415072	0.000975057	positive
Albumin	g__Ligilactobacillus	-0.414672	0.000987276	negtive
Smoking status	g__Eubacterium_coprostanoligenes_group_unclassified	0.411807	0.00107887	positive
Weight	g__Monoglobus	0.410194	0.00113376	positive
ASMI	g__Ruminococcus	0.409472	0.00115912	positive
IL-6	g__Ruminococcus	-0.407781	0.00122056	negtive
Six-metre walk	g__Monoglobus	0.406994	0.00125015	positive
Weight	g__Subdoligranulum	0.406382	0.00127359	positive
Uric acid	g__Limosilactobacillus	-0.404995	0.00132816	negtive
Handgrip strength	g__Eubacterium_coprostanoligenes_group_unclassified	0.403702	0.00138096	positive
IL-6	g__Subdoligranulum	-0.395748	0.00174915	negtive
Six-metre walk	g__Ruminococcus	0.394539	0.00181225	positive
ASMI	g__Eubacterium_coprostanoligenes_group_unclassified	0.390306	0.00204937	positive
Six-metre walk	g__Ligilactobacillus	-0.387849	0.00219945	negtive
Handgrip strength	g__Fusicatenibacter	0.38658	0.00228072	positive
Weight	g__Faecalibacterium	0.383046	0.00252134	positive
Albumin	g__Blautia	0.381183	0.00265707	positive
Age	g__Roseburia	-0.380967	0.00267318	negtive
Handgrip strength	g__Monoglobus	0.377525	0.00294259	positive
ASMI	g__Erysipelotrichaceae_UCG-003	0.376066	0.00306387	positive
Weight	g__Paraeggerthella	0.375927	0.00307574	positive
Handgrip strength	g__Ruminococcus	0.371058	0.00351471	positive
Weight	g__Ruminococcaceae_unclassified	0.370501	0.00356838	positive
Sex	g__Fusicatenibacter	-0.369362	0.00368024	negtive
Age	g__Dorea	-0.369148	0.00370158	negtive
Age	g__Eubacterium_coprostanoligenes_group_unclassified	-0.36837	0.0037802	negtive
Six-metre walk	g__Lactobacillus	-0.367913	0.00382702	negtive
Six-metre walk	g__Eubacterium_coprostanoligenes_group_unclassified	0.366944	0.00392804	positive
Prealbumin	g__Butyricicoccus	0.365252	0.00411018	positive
Smoking status	g__Lactobacillus	-0.36474	0.00416676	negtive
Uric acid	g__Prevotella_9	0.362681	0.00440115	positive
Albumin	g__Monoglobus	0.362449	0.00442832	positive
Weight	g__Fusicatenibacter	0.362089	0.0044707	positive
Age	g__Lactobacillus	0.361072	0.0045924	positive
Prealbumin	g__Eubacterium_coprostanoligenes_group_unclassified	0.359579	0.00477635	positive
Handgrip strength	g__Limosilactobacillus	-0.35824	0.00494685	negtive
BMI	g__Paraeggerthella	0.358071	0.00496866	positive
Age	g__Fusicatenibacter	-0.354227	0.00549024	negtive
Weight	g__Firmicutes_unclassified	0.353102	0.00565169	positive
Uric acid	g__Firmicutes_unclassified	0.351576	0.00587732	positive
Prealbumin	g__Ligilactobacillus	-0.350913	0.00597792	negtive
IL-6	g__Limosilactobacillus	0.349086	0.00626263	positive
Drinking status	g__Eubacterium_coprostanoligenes_group_unclassified	0.348892	0.00629361	positive
Prealbumin	g__Monoglobus	0.348872	0.00629669	positive
Albumin	g__Paramuribaculum	-0.348845	0.00630106	negtive
25(OH)D	g__Turicibacter	0.347621	0.00649951	positive
Weight	g__Ruminococcus	0.347143	0.0065784	positive
25(OH)D	g__Fusicatenibacter	0.346996	0.00660283	positive
Age	g__Flavonifractor	-0.345686	0.00682428	negtive
Handgrip strength	g__Lactobacillus	-0.345096	0.00692609	negtive
Prealbumin	g__Roseburia	0.343786	0.00715698	positive
Weight	g__Ligilactobacillus	-0.343419	0.00722298	negtive
Age	g__Paramuribaculum	0.340692	0.00772914	positive
Handgrip strength	g__Gaiella	-0.340293	0.00780586	negtive
25(OH)D	g__Lachnospiraceae_unclassified	0.33794	0.00827123	positive
Age	g__Firmicutes_unclassified	-0.337169	0.00842895	negtive
BMI	g__Ruminococcus	0.336112	0.00864932	positive
Uric acid	g__Eubacterium_coprostanoligenes_group_unclassified	0.336021	0.00866844	positive
Age	g__Gaiella	0.335811	0.00871297	positive
Prealbumin	g__Lachnospiraceae_unclassified	0.334823	0.00892494	positive
Six-metre walk	g__Turicibacter	0.334655	0.00896134	positive
Prealbumin	g__Subdoligranulum	0.334071	0.00908909	positive
ASMI	g__Paraeggerthella	0.333291	0.00926229	positive
Six-metre walk	g__Butyricicoccus	0.332415	0.00946013	positive
Handgrip strength	g__Paramuribaculum	-0.329366	0.0101778	negtive
Six-metre walk	g__Dorea	0.328904	0.0102906	positive
Albumin	g__Variovorax	-0.328789	0.0103189	negtive
BMI	g__Monoglobus	0.328623	0.0103597	positive
Uric acid	g__Ruminococcus	0.328401	0.0104145	positive
IL-6	g__Erysipelotrichaceae_UCG-003	-0.326944	0.010781	negtive
IL-6	g__Monoglobus	-0.325539	0.0111451	negtive
Age	g__Ligilactobacillus	0.325367	0.0111902	positive
Albumin	g__Limosilactobacillus	-0.324615	0.0113901	negtive
Six-metre walk	g__Fusicatenibacter	0.322462	0.0119795	positive
Sex	g__Firmicutes_unclassified	-0.321847	0.0121523	negtive
Weight	g__Eubacterium_coprostanoligenes_group_unclassified	0.320677	0.0124878	positive
Sex	g__Eubacterium_coprostanoligenes_group_unclassified	-0.318036	0.0132737	negtive
Weight	g__Lachnospiraceae_unclassified	0.317705	0.0133752	positive
Creatinine	g__Paramuribaculum	-0.315907	0.0139382	negtive
BMI	g__Faecalibacterium	0.315188	0.0141688	positive
IL-6	g__Butyricicoccus	-0.314856	0.0142766	negtive
ALT	g__Peptoclostridium	0.314721	0.0143205	positive
25(OH)D	g__Blautia	0.313591	0.0146929	positive
ASMI	g__Ruminococcaceae_unclassified	0.312187	0.0151678	positive
ASMI	g__Dorea	0.311784	0.0153064	positive
ASMI	g__Prevotella_9	0.310507	0.0157527	positive
Albumin	g__Faecalibacterium	0.309856	0.0159846	positive
Weight	g__Prevotella_9	0.304663	0.017941	positive
Smoking status	g__Prevotella_9	0.302697	0.0187333	positive
Prealbumin	g__Faecalibacterium	0.301588	0.0191928	positive
Uric acid	g__Paramuribaculum	-0.300484	0.0196603	negtive
Handgrip strength	g__Prevotella_9	0.300461	0.0196702	positive
Albumin	g__Butyricicoccus	0.300102	0.0198243	positive
Smoking status	g__Erysipelotrichaceae_UCG-003	0.297973	0.0207593	positive
ALT	g__Subdoligranulum	0.297036	0.0211828	positive
Age	g__Clostridia_UCG-014_unclassified	-0.295918	0.0216972	negtive
Six-metre walk	g__Paramuribaculum	-0.293769	0.022716	negtive
Weight	g__Blautia	0.291853	0.0236581	positive
Albumin	g__Erysipelotrichaceae_UCG-003	0.291195	0.0239891	positive
Albumin	g__Subdoligranulum	0.290749	0.0242162	positive
Age	g__Turicibacter	-0.29068	0.0242514	negtive
25(OH)D	g__Roseburia	0.290127	0.0245351	positive
ASMI	g__Ligilactobacillus	-0.289533	0.0248432	negtive
Albumin	g__Fusicatenibacter	0.289315	0.024957	positive
BMI	g__Subdoligranulum	0.288768	0.0252445	positive
ASMI	g__Clostridia_UCG-014_unclassified	0.287043	0.0261704	positive
ASMI	g__Butyricicoccus	0.286962	0.0262144	positive
Handgrip strength	g__Dorea	0.286113	0.0266812	positive
Six-metre walk	g__Roseburia	0.284961	0.0273252	positive
Creatinine	g__Firmicutes_unclassified	0.283267	0.028296	positive
Albumin	g__Lactobacillus	-0.282177	0.028936	negtive
Creatinine	g__Ruminococcaceae_unclassified	0.28207	0.0289997	positive
ALT	g__Ruminococcus	0.281739	0.0291967	positive
IL-6	g__Fusicatenibacter	-0.2813	0.02946	negtive
Handgrip strength	g__Variovorax	-0.28033	0.0300483	negtive
Weight	g__Lactobacillus	-0.280318	0.0300557	negtive
Height	g__Ruminococcaceae_unclassified	0.28015	0.0301585	positive
Weight	g__Clostridia_UCG-014_unclassified	0.277844	0.0316017	positive
Albumin	g__Eubacterium_coprostanoligenes_group_unclassified	0.27728	0.0319629	positive
Weight	g__Dorea	0.276972	0.0321622	positive
ASMI	g__Gaiella	-0.274655	0.0336915	negtive
Six-metre walk	g__Variovorax	-0.273649	0.0343742	negtive
Handgrip strength	g__Paraeggerthella	0.273527	0.0344581	positive
Six-metre walk	g__Gaiella	-0.273518	0.0344639	negtive
Prealbumin	g__Erysipelotrichaceae_UCG-003	0.272466	0.0351921	positive
IL-6	g__Eubacterium_coprostanoligenes_group_unclassified	-0.270845	0.0363385	negtive
ASMI	g__Turicibacter	0.270829	0.0363502	positive
Six-metre walk	g__Paraeggerthella	0.270795	0.0363744	positive
Smoking status	g__Firmicutes_unclassified	0.270485	0.0365973	positive
Handgrip strength	g__Butyricicoccus	0.267851	0.0385372	positive
CRP	g__Limosilactobacillus	0.267818	0.0385624	positive
Drinking status	g__Dorea	0.267715	0.0386399	positive
Albumin	g__Lachnospiraceae_unclassified	0.267452	0.0388386	positive
IL-6	g__Ligilactobacillus	0.267086	0.0391164	positive
25(OH)D	g__Subdoligranulum	0.26591	0.0400209	positive
Handgrip strength	g__Clostridia_UCG-014_unclassified	0.264291	0.0412939	positive
Handgrip strength	g__Roseburia	0.262117	0.043056	positive
Albumin	g__Turicibacter	0.260563	0.0443531	positive
Height	g__Firmicutes_unclassified	0.260524	0.0443868	positive
ASMI	g__Variovorax	-0.258986	0.0457029	negtive
Uric acid	g__Clostridia_UCG-014_unclassified	0.258801	0.045863	positive
Sex	g__Ruminococcaceae_unclassified	-0.256612	0.0477968	negtive
25(OH)D	g__Dorea	0.256611	0.0477976	positive
BMI	g__IMCC26256_unclassified	-0.256032	0.0483204	negtive
CRP	g__Ligilactobacillus	0.255232	0.0490499	positive
Albumin	g__Flavonifractor	0.255072	0.0491964	positive
BMI	g__Acetatifactor	-0.253236	0.0509088	negtive
Height	g__Fusicatenibacter	0.252768	0.051353	positive
Handgrip strength	g__Turicibacter	0.252331	0.0517714	positive
25(OH)D	g__Flavonifractor	0.251682	0.0523961	positive
Uric acid	g__Blautia	0.25157	0.0527527	positive
Height	g__Eubacterium_coprostanoligenes_group_unclassified	0.250965	0.0530946	positive
Six-metre walk	g__Clostridia_UCG-014_unclassified	0.250741	0.0533139	positive
Handgrip strength	g__Peptoclostridium	0.250341	0.0537081	positive
25(OH)D	g__Limosilactobacillus	-0.249865	0.0541801	negtive
Age	g__Variovorax	0.249048	0.0549983	positive
Six-metre walk	g__Ruminococcaceae_unclassified	0.248848	0.0551994	positive
CRP	g__Erysipelotrichaceae_UCG-003	-0.246726	0.0573779	negtive
Triglyceride	g__Butyricicoccus	0.246537	0.0575745	positive
BMI	g__Prevotella_9	0.243952	0.0603288	positive
ASMI	g__Limosilactobacillus	-0.24383	0.0604614	negtive
BMI	g__Clostridia_UCG-014_unclassified	0.243812	0.0604811	positive
Six-metre walk	g__Prevotella_9	0.243519	0.0608	positive
Prealbumin	g__Peptoclostridium	0.243141	0.0612143	positive
Prealbumin	g__Fusicatenibacter	0.242953	0.0614211	positive
ALT	g__Faecalibacterium	0.240978	0.0636282	positive
Uric acid	g__Peptoclostridium	0.240054	0.0646823	positive
Prealbumin	g__Clostridiaceae_unclassified	-0.2389	0.0660174	negtive
25(OH)D	g__Ligilactobacillus	-0.238406	0.0665964	negtive
Smoking status	g__Gaiella	-0.237813	0.0672961	negtive
Triglyceride	g__Paramuribaculum	-0.237582	0.0675714	negtive
Creatinine	g__Dorea	0.23733	0.0678712	positive
BMI	g__Limosilactobacillus	-0.237087	0.068162	negtive
IL-6	g__Prevotella_9	-0.236824	0.0684776	negtive
AST	g__Paramuribaculum	-0.236472	0.068901	negtive
Prealbumin	g__Prevotella_9	0.236005	0.0694671	positive
Albumin	g__Prevotella_9	0.23518	0.0704759	positive
Sex	g__Subdoligranulum	-0.233434	0.0726493	negtive
Height	g__Ligilactobacillus	-0.232439	0.0739122	negtive
Drinking status	g__Prevotella_9	0.232334	0.0740469	positive
Uric acid	g__Subdoligranulum	0.232063	0.0743944	positive
Handgrip strength	g__Ruminococcaceae_unclassified	0.231953	0.0745356	positive
Sex	g__Gaiella	0.230968	0.0758109	positive
Prealbumin	g__Variovorax	-0.229308	0.0779997	negtive
Weight	g__Variovorax	-0.228576	0.0789807	negtive
25(OH)D	g__Faecalibacterium	0.227963	0.0798089	positive
IL-6	g__Faecalibacterium	-0.227857	0.0799529	negtive
IL-6	g__Turicibacter	-0.226564	0.0817271	negtive
BMI	g__Lachnospiraceae_unclassified	0.226283	0.082116	positive
BMI	g__Fusicatenibacter	0.225902	0.0826461	positive
IL-6	g__Clostridia_UCG-014_unclassified	-0.225573	0.0831071	negtive
ASMI	g__Flavonifractor	0.225542	0.0831499	positive
IL-6	g__Paramuribaculum	0.224412	0.0847477	positive
Drinking status	g__Firmicutes_unclassified	0.224395	0.0847706	positive
BMI	g__Flavonifractor	0.222784	0.0870905	positive
ASMI	g__Peptoclostridium	0.222451	0.0875752	positive
Weight	g__Paramuribaculum	-0.221849	0.0884578	negtive
ALT	g__Paraeggerthella	0.221344	0.0892046	positive
Drinking status	g__IMCC26256_unclassified	0.221296	0.0892757	positive
Smoking status	g__Ligilactobacillus	-0.22127	0.0893137	negtive
Age	g__Prevotella_9	-0.221245	0.0893511	negtive
IL-6	g__Roseburia	-0.219798	0.0915188	negtive
Prealbumin	g__Paramuribaculum	-0.217251	0.0954348	negtive
BMI	g__Lactobacillus	-0.215013	0.0989822	negtive
CRP	g__Peptoclostridium	-0.213406	0.101593	negtive
AST	g__Peptoclostridium	0.212277	0.103458	positive
Height	g__Clostridiaceae_unclassified	0.210858	0.10584	positive
ASMI	g__Lactobacillus	-0.21045	0.106531	negtive
Uric acid	g__Monoglobus	0.209087	0.108871	positive
ASMI	g__Paramuribaculum	-0.208962	0.109087	negtive
Albumin	g__Clostridiaceae_unclassified	-0.208709	0.109526	negtive
ALT	g__Firmicutes_unclassified	0.207903	0.110935	positive
Uric acid	g__Lachnospiraceae_unclassified	0.207682	0.111324	positive
CRP	g__Lachnospiraceae_unclassified	-0.20741	0.111804	negtive
ALT	g__IMCC26256_unclassified	-0.206189	0.113977	negtive
Uric acid	g__Ligilactobacillus	-0.205254	0.115661	negtive
25(OH)D	g__Eubacterium_coprostanoligenes_group_unclassified	0.204218	0.117551	positive
Weight	g__IMCC26256_unclassified	-0.204209	0.117567	negtive
Age	g__Acetatifactor	0.204017	0.117921	positive
25(OH)D	g__IMCC26256_unclassified	0.20401	0.117934	positive
Weight	g__Roseburia	0.203681	0.118541	positive
25(OH)D	g__Variovorax	-0.202992	0.119819	negtive
IL-6	g__Flavonifractor	-0.202526	0.120689	negtive
Prealbumin	g__Blautia	0.202476	0.120783	positive
Uric acid	g__Ruminococcaceae_unclassified	0.201468	0.122683	positive
Drinking status	g__Erysipelotrichaceae_UCG-003	0.2009	0.123763	positive
AST	g__Paraeggerthella	0.200818	0.12392	positive
Smoking status	g__Ruminococcaceae_unclassified	0.200367	0.124783	positive
Sex	g__Monoglobus	-0.199781	0.125914	negtive
Uric acid	g__Paraeggerthella	0.199445	0.126564	positive
Handgrip strength	g__Flavonifractor	0.199167	0.127106	positive
Sex	g__Faecalibacterium	-0.198799	0.127823	negtive
25(OH)D	g__Ruminococcus	0.198366	0.128672	positive
Sex	g__Ruminococcus	-0.196729	0.131922	negtive
Sex	g__Clostridiaceae_unclassified	-0.19597	0.133449	negtive
Sex	g__Paraeggerthella	-0.19597	0.133449	negtive
ALT	g__Eubacterium_coprostanoligenes_group_unclassified	0.195536	0.134329	positive
Triglyceride	g__Ruminococcus	0.195178	0.135057	positive
Prealbumin	g__Turicibacter	0.194036	0.137401	positive
ALT	g__Clostridia_UCG-014_unclassified	0.193484	0.138546	positive
Prealbumin	g__Flavonifractor	0.193258	0.139015	positive
ASMI	g__Roseburia	0.192836	0.139898	positive
Six-metre walk	g__Peptoclostridium	0.192122	0.141399	positive
BMI	g__Paramuribaculum	-0.191694	0.142304	negtive
CRP	g__Clostridiaceae_unclassified	0.190962	0.143862	positive
Uric acid	g__Faecalibacterium	0.190661	0.144506	positive
Weight	g__Flavonifractor	0.18961	0.146776	positive
BMI	g__Ligilactobacillus	-0.188479	0.149244	negtive
Triglyceride	g__Monoglobus	0.187517	0.15137	positive
Smoking status	g__Paramuribaculum	-0.186834	0.152894	negtive
Height	g__Subdoligranulum	0.185903	0.154987	positive
Six-metre walk	g__Flavonifractor	0.185832	0.155146	positive
Drinking status	g__Subdoligranulum	0.185677	0.155498	positive
Smoking status	g__Dorea	0.184988	0.157064	positive
Smoking status	g__Fusicatenibacter	0.184779	0.157541	positive
Height	g__Gaiella	-0.184231	0.1588	negtive
CRP	g__Gaiella	0.183974	0.159391	positive
ASMI	g__IMCC26256_unclassified	-0.183705	0.160012	negtive
BMI	g__Ruminococcaceae_unclassified	0.183677	0.160078	positive
Creatinine	g__Eubacterium_coprostanoligenes_group_unclassified	0.183502	0.160483	positive
Creatinine	g__Blautia	-0.18347	0.160557	negtive
Creatinine	g__Clostridiaceae_unclassified	0.183448	0.160608	positive
ALT	g__Ruminococcaceae_unclassified	0.183202	0.161181	positive
BMI	g__Clostridiaceae_unclassified	-0.183196	0.161193	negtive
AST	g__Ruminococcus	0.181254	0.165758	positive
Creatinine	g__Faecalibacterium	0.179797	0.169245	positive
Weight	g__Limosilactobacillus	-0.179682	0.169523	negtive
CRP	g__Blautia	-0.179588	0.169747	negtive
AST	g__Gaiella	0.178952	0.171291	positive
BMI	g__Blautia	0.178835	0.171575	positive
CRP	g__Dorea	-0.178537	0.172301	negtive
IL-6	g__Dorea	-0.17824	0.17303	negtive
25(OH)D	g__Clostridia_UCG-014_unclassified	0.177935	0.173777	positive
Uric acid	g__Erysipelotrichaceae_UCG-003	0.177003	0.176078	positive
Age	g__Ruminococcaceae_unclassified	-0.176399	0.177582	negtive
AST	g__Turicibacter	0.176259	0.177931	positive
Triglyceride	g__Faecalibacterium	0.175632	0.179505	positive
HbA1c	g__Blautia	-0.174931	0.181276	negtive
Prealbumin	g__Clostridia_UCG-014_unclassified	0.173654	0.184533	positive
Smoking status	g__Subdoligranulum	0.173123	0.185898	positive
Height	g__Faecalibacterium	0.172722	0.186936	positive
IL-6	g__Lactobacillus	0.170999	0.19144	positive
Height	g__Lachnospiraceae_unclassified	0.169421	0.195631	positive
ALT	g__Paramuribaculum	-0.168122	0.199129	negtive
25(OH)D	g__Firmicutes_unclassified	0.167863	0.199832	positive
Triglyceride	g__Limosilactobacillus	-0.167379	0.201151	negtive
CRP	g__Paramuribaculum	0.167017	0.202142	positive
Uric acid	g__Fusicatenibacter	0.166444	0.203714	positive
Height	g__Paraeggerthella	0.166079	0.204724	positive
Smoking status	g__Peptoclostridium	-0.165688	0.205807	negtive
Smoking status	g__Acetatifactor	-0.165688	0.205807	negtive
ALT	g__Erysipelotrichaceae_UCG-003	0.165005	0.207708	positive
CRP	g__Ruminococcaceae_unclassified	0.164363	0.209506	positive
Height	g__Dorea	0.161823	0.21673	positive
BMI	g__Roseburia	0.1618	0.216798	positive
Uric acid	g__Turicibacter	0.160759	0.219807	positive
IL-6	g__Firmicutes_unclassified	-0.159587	0.223232	negtive
Smoking status	g__Faecalibacterium	0.159322	0.224014	positive
BMI	g__Dorea	0.159142	0.224542	positive
Sex	g__Variovorax	0.157844	0.228396	positive
Sex	g__Paramuribaculum	0.157844	0.228396	positive
BMI	g__Butyricicoccus	0.156863	0.231335	positive
Sex	g__Dorea	-0.156135	0.233538	negtive
HbA1c	g__Peptoclostridium	-0.15584	0.234431	negtive
Creatinine	g__Lachnospiraceae_unclassified	0.155555	0.2353	positive
AST	g__Erysipelotrichaceae_UCG-003	0.15483	0.237515	positive
IL-6	g__Clostridiaceae_unclassified	0.154335	0.239037	positive
Drinking status	g__Faecalibacterium	0.154055	0.239903	positive
Prealbumin	g__Firmicutes_unclassified	0.153127	0.24278	positive
Creatinine	g__Peptoclostridium	0.152477	0.244807	positive
CRP	g__Monoglobus	-0.152454	0.244879	negtive
Albumin	g__Clostridia_UCG-014_unclassified	0.151802	0.246929	positive
Albumin	g__Firmicutes_unclassified	0.151455	0.248023	positive
ALT	g__Lachnospiraceae_unclassified	0.151333	0.248408	positive
BMI	g__Peptoclostridium	0.151132	0.249044	positive
AST	g__Subdoligranulum	0.150631	0.250636	positive
HbA1c	g__Ligilactobacillus	0.1506	0.250733	positive
Sex	g__Limosilactobacillus	-0.150579	0.250801	negtive
Sex	g__Lachnospiraceae_unclassified	-0.15057	0.250829	negtive
ALT	g__Dorea	0.150318	0.251634	positive
Weight	g__Turicibacter	0.149657	0.253748	positive
Height	g__Monoglobus	0.149642	0.253797	positive
Weight	g__Erysipelotrichaceae_UCG-003	0.149495	0.254266	positive
Triglyceride	g__Ruminococcaceae_unclassified	-0.149168	0.25532	negtive
Albumin	g__Roseburia	0.149013	0.255819	positive
Sex	g__Blautia	-0.148301	0.258123	negtive
Height	g__Variovorax	-0.148106	0.258757	negtive
Creatinine	g__Subdoligranulum	0.14804	0.258972	positive
Six-metre walk	g__Acetatifactor	-0.145904	0.265983	negtive
Prealbumin	g__Acetatifactor	-0.144638	0.270199	negtive
CRP	g__Eubacterium_coprostanoligenes_group_unclassified	-0.144412	0.270958	negtive
IL-6	g__Paraeggerthella	-0.144319	0.271269	negtive
Weight	g__Butyricicoccus	0.143196	0.275054	positive
Drinking status	g__Paramuribaculum	-0.14201	0.279093	negtive
Height	g__Blautia	0.141185	0.281923	positive
Creatinine	g__Roseburia	0.140627	0.283848	positive
ALT	g__Acetatifactor	-0.14013	0.285571	negtive
Age	g__Peptoclostridium	-0.139839	0.286581	negtive
HbA1c	g__Turicibacter	0.138835	0.290091	positive
Sex	g__Erysipelotrichaceae_UCG-003	-0.137044	0.29642	negtive
ALT	g__Gaiella	0.136148	0.299618	positive
BMI	g__Eubacterium_coprostanoligenes_group_unclassified	0.135399	0.302311	positive
ALT	g__Clostridiaceae_unclassified	-0.135335	0.302539	negtive
Smoking status	g__Butyricicoccus	-0.133062	0.310807	negtive
Creatinine	g__Turicibacter	-0.132804	0.311754	negtive
BMI	g__Firmicutes_unclassified	0.132563	0.312641	positive
25(OH)D	g__Lactobacillus	-0.132539	0.312732	negtive
Smoking status	g__Roseburia	0.132448	0.313065	positive
25(OH)D	g__Paramuribaculum	-0.132391	0.313276	negtive
BMI	g__Turicibacter	0.132156	0.314145	positive
Smoking status	g__Clostridiaceae_unclassified	0.131941	0.314939	positive
Smoking status	g__IMCC26256_unclassified	0.130398	0.320682	positive
Height	g__Limosilactobacillus	0.12974	0.32315	positive
25(OH)D	g__Acetatifactor	0.129474	0.324152	positive
Height	g__Paramuribaculum	-0.12772	0.330806	negtive
IL-6	g__Variovorax	0.127198	0.332803	positive
Creatinine	g__Gaiella	0.126494	0.335506	positive
Drinking status	g__Fusicatenibacter	0.126178	0.336723	positive
IL-6	g__Peptoclostridium	-0.126025	0.337314	negtive
Age	g__Paraeggerthella	-0.126007	0.337387	negtive
Drinking status	g__Paraeggerthella	-0.125937	0.337656	negtive
Drinking status	g__Peptoclostridium	-0.125937	0.337656	negtive
Sex	g__Prevotella_9	-0.124333	0.343893	negtive
CRP	g__Subdoligranulum	-0.123983	0.345263	negtive
ALT	g__Monoglobus	0.123562	0.34692	positive
AST	g__Variovorax	0.123463	0.347309	positive
Weight	g__Gaiella	-0.122527	0.351003	negtive
Triglyceride	g__Acetatifactor	-0.120564	0.358831	negtive
Smoking status	g__Clostridia_UCG-014_unclassified	0.120289	0.359936	positive
Weight	g__Acetatifactor	-0.120038	0.360948	negtive
Creatinine	g__Fusicatenibacter	0.119846	0.361722	positive
Uric acid	g__Lactobacillus	-0.118644	0.365633	negtive
Triglyceride	g__Turicibacter	0.117754	0.370222	positive
Smoking status	g__Lachnospiraceae_unclassified	0.117081	0.372986	positive
Sex	g__Ligilactobacillus	0.117029	0.3732	positive
AST	g__Eubacterium_coprostanoligenes_group_unclassified	0.116982	0.373392	positive
Triglyceride	g__Roseburia	0.11672	0.374471	positive
AST	g__Acetatifactor	-0.116165	0.376762	negtive
Age	g__Clostridiaceae_unclassified	0.115905	0.377836	positive
ALT	g__Fusicatenibacter	0.115256	0.38053	positive
ALT	g__Lactobacillus	0.114653	0.383045	positive
HbA1c	g__Ruminococcus	-0.114345	0.384334	negtive
Triglyceride	g__Clostridia_UCG-014_unclassified	0.114057	0.385539	positive
HbA1c	g__Faecalibacterium	0.113777	0.386716	positive
Height	g__Lactobacillus	-0.113594	0.387485	negtive
ALT	g__Butyricicoccus	0.113414	0.388242	positive
Creatinine	g__Lactobacillus	0.113227	0.389028	positive
AST	g__IMCC26256_unclassified	-0.112431	0.392394	negtive
ALT	g__Turicibacter	0.112032	0.394085	positive
Prealbumin	g__IMCC26256_unclassified	-0.111804	0.395057	negtive
Uric acid	g__Variovorax	-0.110247	0.401713	negtive
25(OH)D	g__Peptoclostridium	0.109362	0.405525	positive
Prealbumin	g__Lactobacillus	-0.108837	0.407796	negtive
AST	g__Firmicutes_unclassified	0.108476	0.409365	positive
Sex	g__Clostridia_UCG-014_unclassified	-0.108408	0.40966	negtive
ALT	g__Roseburia	0.108203	0.410552	positive
Creatinine	g__Limosilactobacillus	0.107543	0.413429	positive
Triglyceride	g__Variovorax	-0.10592	0.420551	negtive
Creatinine	g__IMCC26256_unclassified	-0.104929	0.424939	negtive
BMI	g__Variovorax	-0.103412	0.431701	negtive
Six-metre walk	g__IMCC26256_unclassified	-0.103393	0.431784	negtive
Height	g__Prevotella_9	0.102895	0.434017	positive
Albumin	g__Peptoclostridium	0.102555	0.435544	positive
Creatinine	g__Butyricicoccus	0.10134	0.441034	positive
CRP	g__Ruminococcus	-0.10053	0.444713	negtive
Drinking status	g__Flavonifractor	-0.100392	0.445342	negtive
Height	g__Clostridia_UCG-014_unclassified	0.100069	0.446814	positive
AST	g__Clostridiaceae_unclassified	-0.0988157	0.452555	negtive
CRP	g__IMCC26256_unclassified	0.0986161	0.453473	positive
Smoking status	g__Limosilactobacillus	-0.0985533	0.453762	negtive
HbA1c	g__Erysipelotrichaceae_UCG-003	0.0974816	0.45871	positive
HbA1c	g__Dorea	0.0971849	0.460085	positive
Height	g__Ruminococcus	0.0970295	0.460807	positive
Albumin	g__Acetatifactor	-0.0963867	0.463796	negtive
Six-metre walk	g__Clostridiaceae_unclassified	-0.0956903	0.467046	negtive
Triglyceride	g__Lactobacillus	-0.0954617	0.468116	negtive
CRP	g__Lactobacillus	-0.0949667	0.470437	negtive
Triglyceride	g__Clostridiaceae_unclassified	-0.0947934	0.471251	negtive
Triglyceride	g__Prevotella_9	0.0932246	0.478654	positive
HbA1c	g__Firmicutes_unclassified	0.0931338	0.479084	positive
Uric acid	g__Gaiella	-0.0925272	0.481965	negtive
HbA1c	g__Gaiella	0.0924629	0.48227	positive
Triglyceride	g__Ligilactobacillus	-0.092142	0.483798	negtive
Triglyceride	g__Lachnospiraceae_unclassified	0.092086	0.484065	positive
CRP	g__Acetatifactor	-0.09151	0.486815	negtive
Albumin	g__IMCC26256_unclassified	-0.0914067	0.487309	negtive
Uric acid	g__Dorea	0.0912881	0.487876	positive
Sex	g__Roseburia	-0.0889762	0.499008	negtive
Sex	g__IMCC26256_unclassified	0.0886533	0.500573	positive
Smoking status	g__Paraeggerthella	0.0882855	0.502359	positive
Weight	g__Peptoclostridium	0.0881244	0.503143	positive
HbA1c	g__Variovorax	0.0879953	0.50377	positive
Drinking status	g__Lactobacillus	-0.087382	0.50676	negtive
HbA1c	g__Lactobacillus	0.0870062	0.508596	positive
AST	g__Flavonifractor	-0.085086	0.518032	negtive
25(OH)D	g__Paraeggerthella	0.0843669	0.521587	positive
Drinking status	g__Monoglobus	0.0836392	0.525198	positive
Albumin	g__Paraeggerthella	0.0832781	0.526995	positive
CRP	g__Variovorax	0.0829573	0.528593	positive
Height	g__Acetatifactor	0.0819931	0.533412	positive
ASMI	g__Acetatifactor	-0.081347	0.536654	negtive
25(OH)D	g__Gaiella	-0.0791504	0.547745	negtive
HbA1c	g__Flavonifractor	-0.0785564	0.550762	negtive
Triglyceride	g__Firmicutes_unclassified	-0.0783111	0.552011	negtive
Uric acid	g__Roseburia	0.0776008	0.555634	positive
AST	g__Roseburia	-0.0763922	0.561825	negtive
Drinking status	g__Turicibacter	-0.0755143	0.566342	negtive
Uric acid	g__Butyricicoccus	0.0754184	0.566837	positive
Creatinine	g__Acetatifactor	0.0751785	0.568075	positive
Handgrip strength	g__Acetatifactor	-0.0750637	0.568668	negtive
IL-6	g__Ruminococcaceae_unclassified	-0.0743208	0.57251	negtive
25(OH)D	g__Prevotella_9	0.074181	0.573235	positive
IL-6	g__Acetatifactor	0.0741402	0.573447	positive
CRP	g__Fusicatenibacter	-0.0739751	0.574303	negtive
HbA1c	g__Clostridiaceae_unclassified	-0.0735448	0.576538	negtive
AST	g__Limosilactobacillus	0.0735005	0.576768	positive
AST	g__Faecalibacterium	0.0724818	0.582075	positive
Triglyceride	g__Erysipelotrichaceae_UCG-003	0.0720941	0.584101	positive
AST	g__Ruminococcaceae_unclassified	0.0719353	0.584932	positive
Drinking status	g__Limosilactobacillus	-0.0718988	0.585123	negtive
Creatinine	g__Ruminococcus	0.0704382	0.592789	positive
Uric acid	g__IMCC26256_unclassified	0.0703584	0.593209	positive
Drinking status	g__Roseburia	0.0701593	0.594258	positive
ALT	g__Flavonifractor	0.0683873	0.603628	positive
Prealbumin	g__Ruminococcus	0.0675484	0.608086	positive
BMI	g__Gaiella	0.0654271	0.619423	positive
HbA1c	g__Eubacterium_coprostanoligenes_group_unclassified	0.0652985	0.620113	positive
Creatinine	g__Flavonifractor	0.0651269	0.621035	positive
CRP	g__Paraeggerthella	0.0646615	0.623537	positive
HbA1c	g__Clostridia_UCG-014_unclassified	0.0626043	0.634647	positive
HbA1c	g__Lachnospiraceae_unclassified	0.0625975	0.634684	positive
Sex	g__Flavonifractor	0.0618536	0.638721	positive
Creatinine	g__Prevotella_9	0.0613181	0.641634	positive
25(OH)D	g__Clostridiaceae_unclassified	-0.0605926	0.64559	negtive
HbA1c	g__Roseburia	0.0603055	0.647157	positive
IL-6	g__Gaiella	0.0591711	0.653367	positive
HbA1c	g__Subdoligranulum	0.0583333	0.657968	positive
Triglyceride	g__Peptoclostridium	0.0580971	0.659268	positive
Uric acid	g__Acetatifactor	0.057893	0.660391	positive
BMI	g__Erysipelotrichaceae_UCG-003	0.0572524	0.663923	positive
Height	g__Peptoclostridium	-0.0571408	0.664539	negtive
AST	g__Lactobacillus	0.056622	0.667406	positive
Height	g__Erysipelotrichaceae_UCG-003	0.0563919	0.668679	positive
Prealbumin	g__Gaiella	0.0563652	0.668826	positive
Handgrip strength	g__Clostridiaceae_unclassified	0.0563541	0.668888	positive
Drinking status	g__Clostridiaceae_unclassified	0.0562423	0.669507	positive
AST	g__Monoglobus	0.0538457	0.682826	positive
Sex	g__Peptoclostridium	-0.0536586	0.68387	negtive
Drinking status	g__Blautia	-0.0536339	0.684008	negtive
Uric acid	g__Flavonifractor	-0.0534524	0.685021	negtive
Creatinine	g__Monoglobus	0.0533007	0.685868	positive
AST	g__Fusicatenibacter	0.0507365	0.700249	positive
Creatinine	g__Paraeggerthella	0.0500547	0.704091	positive
Smoking status	g__Blautia	0.0492056	0.708885	positive
HbA1c	g__Monoglobus	0.0491582	0.709153	positive
Drinking status	g__Ruminococcaceae_unclassified	0.0490438	0.7098	positive
Smoking status	g__Turicibacter	-0.0490282	0.709888	negtive
CRP	g__Clostridia_UCG-014_unclassified	-0.0489956	0.710073	negtive
Sex	g__Acetatifactor	-0.0489926	0.71009	negtive
Sex	g__Turicibacter	-0.0485623	0.712525	negtive
Triglyceride	g__Eubacterium_coprostanoligenes_group_unclassified	-0.0475595	0.718213	negtive
Triglyceride	g__Blautia	0.0474947	0.718581	positive
Creatinine	g__Ligilactobacillus	-0.0473478	0.719415	negtive
Albumin	g__Gaiella	-0.0464589	0.724471	negtive
Drinking status	g__Clostridia_UCG-014_unclassified	0.0463407	0.725145	positive
Drinking status	g__Lachnospiraceae_unclassified	0.0461196	0.726405	positive
CRP	g__Butyricicoccus	-0.0453558	0.730763	negtive
Smoking status	g__Monoglobus	0.0444528	0.735926	positive
AST	g__Dorea	0.0428859	0.744913	positive
Drinking status	g__Variovorax	0.0425168	0.747035	positive
HbA1c	g__Prevotella_9	-0.0421781	0.748983	negtive
HbA1c	g__Butyricicoccus	0.0419761	0.750147	positive
Triglyceride	g__Subdoligranulum	0.0418674	0.750773	positive
HbA1c	g__Ruminococcaceae_unclassified	0.0413087	0.753993	positive
Age	g__IMCC26256_unclassified	0.0409513	0.756055	positive
AST	g__Clostridia_UCG-014_unclassified	0.0405666	0.758277	positive
CRP	g__Prevotella_9	0.0401626	0.760612	positive
Height	g__IMCC26256_unclassified	-0.0399181	0.762027	negtive
CRP	g__Turicibacter	-0.0379706	0.773319	negtive
Sex	g__Lactobacillus	-0.0373275	0.777059	negtive
AST	g__Prevotella_9	-0.0372455	0.777536	negtive
25(OH)D	g__Ruminococcaceae_unclassified	0.037242	0.777556	positive
Triglyceride	g__IMCC26256_unclassified	-0.0362786	0.783169	negtive
Sex	g__Butyricicoccus	-0.0354183	0.78819	negtive
HbA1c	g__Limosilactobacillus	-0.0354005	0.788294	negtive
Height	g__Butyricicoccus	-0.0347693	0.791983	negtive
Triglyceride	g__Gaiella	0.032815	0.803435	positive
Prealbumin	g__Ruminococcaceae_unclassified	-0.031761	0.809629	negtive
Drinking status	g__Acetatifactor	0.031675	0.810134	positive
Triglyceride	g__Paraeggerthella	0.0314264	0.811597	positive
Height	g__Roseburia	0.0306938	0.815912	positive
Triglyceride	g__Fusicatenibacter	0.0277926	0.833049	positive
HbA1c	g__Acetatifactor	-0.0272174	0.836457	negtive
CRP	g__Firmicutes_unclassified	-0.0269507	0.838037	negtive
ASMI	g__Clostridiaceae_unclassified	-0.0260876	0.843158	negtive
Prealbumin	g__Paraeggerthella	-0.0253808	0.847355	negtive
CRP	g__Faecalibacterium	0.0245897	0.852059	positive
HbA1c	g__IMCC26256_unclassified	-0.0234533	0.858824	negtive
ALT	g__Limosilactobacillus	0.0234321	0.85895	positive
Smoking status	g__Variovorax	-0.0227131	0.863236	negtive
HbA1c	g__Paraeggerthella	0.0223916	0.865154	positive
AST	g__Ligilactobacillus	-0.0216163	0.869781	negtive
AST	g__Lachnospiraceae_unclassified	0.0213594	0.871316	positive
Drinking status	g__Gaiella	0.0202074	0.878202	positive
Uric acid	g__Clostridiaceae_unclassified	-0.0194048	0.883005	negtive
Albumin	g__Ruminococcus	0.018437	0.888802	positive
ALT	g__Blautia	0.0174206	0.894897	positive
Drinking status	g__Ligilactobacillus	0.0168949	0.898051	positive
Triglyceride	g__Dorea	-0.0159673	0.903621	negtive
Height	g__Turicibacter	0.0155593	0.906073	positive
Height	g__Flavonifractor	-0.0153909	0.907085	negtive
Smoking status	g__Flavonifractor	-0.0150028	0.909418	negtive
ALT	g__Ligilactobacillus	-0.0147493	0.910942	negtive
AST	g__Blautia	0.0144756	0.912588	positive
Creatinine	g__Variovorax	0.0134478	0.918773	positive
Drinking status	g__Butyricicoccus	0.0133669	0.91926	positive
Triglyceride	g__Flavonifractor	0.00955292	0.94225	positive
Creatinine	g__Clostridia_UCG-014_unclassified	-0.0080982	0.951033	negtive
AST	g__Butyricicoccus	-0.00762304	0.953903	negtive
IL-6	g__IMCC26256_unclassified	-0.00592606	0.964157	negtive
Albumin	g__Ruminococcaceae_unclassified	0.00530815	0.967892	positive
Weight	g__Clostridiaceae_unclassified	0.00511006	0.96909	positive
HbA1c	g__Paramuribaculum	-0.00481769	0.970858	negtive
Drinking status	g__Ruminococcus	-0.00457957	0.972297	negtive
CRP	g__Flavonifractor	-0.00433231	0.973792	negtive
Handgrip strength	g__IMCC26256_unclassified	0.00373547	0.977402	positive
CRP	g__Roseburia	0.00372118	0.977488	positive
Smoking status	g__Ruminococcus	0.00305564	0.981514	positive
ALT	g__Variovorax	0.00267045	0.983844	positive
HbA1c	g__Fusicatenibacter	-0.00189785	0.988518	negtive
ALT	g__Prevotella_9	-0.00130755	0.992089	negtive
Creatinine	g__Erysipelotrichaceae_UCG-003	0.000816862	0.995058	positive

## Sheet: Supplementary Table 5
Supplementary Table 5. Seventeen Kyoto Encyclopedia of Genes and Genomes (KEGG) pathways were found to be significantly altered using Phylogenetic Investigation of Communities by Reconstruction of Unobserved States 2 (PICRUSt2) and Statistical Analysis of Metagenomic Profiles (STAMP) software
Description of pathway	P-value	Regulation
Metabolism of Other Amino Acids	5.02205e-05	Up
Immune System	0.000572413	Down
Energy Metabolism	0.000991138	Down
Xenobiotics Biodegradation and Metabolism	0.00110576	Up
Environmental Adaptation	0.00408888	Down
Infectious Diseases	0.00621975	Up
Digestive System	0.00859941	Up
Metabolism of Terpenoids and Polyketides	0.00997419	Down
Folding, Sorting and Degradation	0.0101429	Down
Carbohydrate Metabolism	0.0103726	Up
Signaling Molecules and Interaction	0.0160229	Up
Immune System Diseases	0.0244311	Up
Membrane Transport	0.0278136	Up
Cell Growth and Death	0.0318124	Down
Nervous System	0.0336689	Down
Genetic Information Processing	0.0404551	Up
Lipid Metabolism	0.0426774	Down

## Sheet: Supplementary Table 6
Supplementary Table 6. Classification and alteration of differentially abundant metabolites
MS2Metabolite	Superclass	Class	VIP	FC	P-value	Q-value	Regulation
9-Oxo-11-(3-pentyl-2-oxiranyl)-10E-undecenoic acid	Unknown	Unknown	2.88999	0.37711	8.57865e-07	0.00416493	down
LysoPE 19:1	Lipids and lipid-like molecules	Glycerophospholipids	3.66204	10.2564	4.45206e-06	0.0109373	up
xi-8-Hydroxyhexadecanedioic acid	Lipids and lipid-like molecules	Fatty Acyls	3.01948	0.259691	4.86571e-06	0.0109373	down
Undecylenic acid	Lipids and lipid-like molecules	Fatty Acyls	2.86829	0.189737	9.55254e-06	0.0165634	down
3,4-Epoxynonanal	Organic oxygen compounds	Organooxygen compounds	2.56795	0.417479	1.47561e-05	0.0187064	down
Inosine	Nucleosides, nucleotides, and analogues	Purine nucleosides	3.55235	0.212576	1.56493e-05	0.0187064	down
3,4-Methylenesebacic acid	Lipids and lipid-like molecules	Fatty Acyls	2.65104	0.265706	1.62561e-05	0.0187064	down
Pregnenolone sulfate	Lipids and lipid-like molecules	Sterol Lipids	3.32541	3.34227	1.65968e-05	0.0187064	up
Xanthosine	Nucleosides, nucleotides, and analogues	Purine nucleosides	3.81049	0.224591	2.78736e-05	0.028193	down
Prostaglandin PGE2 1-glyceryl ester	Lipids and lipid-like molecules	Fatty Acyls	2.58379	0.35647	3.21103e-05	0.0292815	down
(3E,6Z)-Nonadien-1-yl acetate	Lipids and lipid-like molecules	Fatty Acyls	2.7073	0.146268	3.74644e-05	0.0316479	down
Curcumol	Unknown	Unknown	2.54763	0.382313	4.24457e-05	0.0323513	down
Linsidomine cation	Unknown	Unknown	2.43847	0.443642	5.35201e-05	0.0333129	down
Undecanedioic acid	Lipids and lipid-like molecules	Fatty Acyls	2.21906	0.491058	6.45222e-05	0.0362199	down
Tyramine	Benzenoids	Benzene and substituted derivatives	3.42157	8.32092	8.52146e-05	0.0397805	up
13,14-Dihydro-15-ketotetranorprostaglandin F1.alpha.	Unknown	Unknown	2.94766	0.344177	0.000105096	0.04318	down
N-Acetylcadaverine	Organic acids and derivatives	Carboxylic acids and derivatives	2.96357	5.09275	0.000106727	0.04318	up
2,2,4,4-Tetramethyl-6-(1-oxobutyl)-1,3,5-cyclohexanetrione	Lipids and lipid-like molecules	Prenol lipids	2.88974	0.346249	0.000119298	0.0459677	down
Hypoxanthine	Organoheterocyclic compounds	Imidazopyrimidines	2.57447	0.360263	0.000128651	0.0467609	down
(9Z,12Z,14E)-16-Hydroxy-9,12,14-octadecatrienoic acid	Lipids and lipid-like molecules	Fatty Acyls	2.39239	0.401096	0.000137653	0.0470637	down
Ethylene brassylate	Phenylpropanoids and polyketides	Macrolides and analogues	2.5763	0.352689	0.000155124	0.0515842	down
Uridine	Nucleosides, nucleotides, and analogues	Pyrimidine nucleosides	2.79874	0.268821	0.000200183	0.0565632	down
1,5-Anhydro-D-sorbitol	Organic oxygen compounds	Organooxygen compounds	2.23502	2.53174	0.000252341	0.0630952	up
Linoleic acid	Lipids and lipid-like molecules	Fatty Acyls	3.23809	0.298592	0.000258804	0.0630952	down
Styrene Oxide	Benzenoids	Benzene and substituted derivatives	2.97896	7.51911	0.000258989	0.0630952	up
Traumatic acid	Lipids and lipid-like molecules	Fatty Acyls	2.49107	0.262686	0.000292342	0.0651065	down
Sebacic acid	Lipids and lipid-like molecules	Unknown	2.58997	0.352365	0.000326027	0.0694238	down
Hexadecanedioic acid	Lipids and lipid-like molecules	Fatty Acyls	2.05568	0.455494	0.000363175	0.0709579	down
4-Androsten-17.beta.-ol-3-one sulfate	Lipids and lipid-like molecules	Sterol Lipids	2.54652	2.72894	0.000373052	0.0718717	up
Dihydrophaseic acid	Lipids and lipid-like molecules	Prenol lipids	1.96265	0.436874	0.000619656	0.0913919	down
(Z)-3-Oxo-2-(2-pentenyl)-1-cyclopenteneacetic acid	Organic oxygen compounds	Organooxygen compounds	2.02685	0.42348	0.000623684	0.0913919	down
Piperidine	Organoheterocyclic compounds	Piperidines	3.09975	2.97403	0.000627221	0.0913919	up
Ser-Tyr	Organic acids and derivatives	Carboxylic acids and derivatives	2.14757	0.368801	0.000633375	0.0913919	down
Dihydrojasmonic acid	Lipids and lipid-like molecules	Fatty Acyls	2.40691	0.322635	0.000634625	0.0913919	down
15,16-DiHODE	Lipids and lipid-like molecules	Fatty Acyls	2.07899	0.436858	0.000650871	0.0928276	down
Diethylphosphate	Organic acids and derivatives	Organic phosphoric acids and derivatives	2.01935	0.480136	0.000728259	0.0966038	down
Dodecanedioic acid	Lipids and lipid-like molecules	Fatty Acyls	3.13878	0.167967	0.000742584	0.0969152	down
Tetradecanedioic acid	Lipids and lipid-like molecules	Fatty Acyls	2.41081	0.36653	0.000934513	0.108542	down
4-Phenyl-2-butyl acetate	Benzenoids	Benzene and substituted derivatives	1.96433	0.421686	0.000980535	0.110191	down
3,4-Dihydroxyphenylvaleric acid	Benzenoids	Phenols	2.72653	0.104114	0.000989563	0.110191	down
Epoxyeremopetasinorol	Organoheterocyclic compounds	Oxanes	2.25845	0.464423	0.00108683	0.11399	down
Dolasetron	Organoheterocyclic compounds	Indoles and derivatives	2.54351	0.25524	0.00109376	0.11399	down
8(9)-Epoxy-5Z,11Z,14Z-eicosatrienoic acid, methyl ester	Lipids and lipid-like molecules	Fatty Acyls	2.32994	0.275789	0.0011271	0.114341	down
L-Dihydroorotic acid	Organic acids and derivatives	Carboxylic acids and derivatives	2.28922	0.382735	0.00117591	0.114544	down
Ribothymidine	Nucleosides, nucleotides, and analogues	Pyrimidine nucleosides	2.72441	0.338936	0.00121194	0.114544	down
FAHFA 21:0; FAHFA(18:0/3:0)	Lipids and lipid-like molecules	Fatty Acyls	2.9173	6.34551	0.00130045	0.118445	up
Ile-Val	Organic acids and derivatives	Carboxylic acids and derivatives	2.31316	0.467303	0.00133304	0.11917	down
3-Deoxyarabinohexonic acid	Organic acids and derivatives	Hydroxy acids and derivatives	1.99052	2.33604	0.00138213	0.121563	up
Val-Val	Organic acids and derivatives	Carboxylic acids and derivatives	2.43537	0.457692	0.00152174	0.126479	down
N-Acetylputrescine	Organic acids and derivatives	Carboximidic acids and derivatives	2.60259	3.3224	0.00173066	0.135086	up
DL-Leu-DL-Val	Organic acids and derivatives	Carboxylic acids and derivatives	2.29967	0.480777	0.00179154	0.136903	down
Sedoheptulosan	Unknown	Unknown	2.47028	3.68517	0.00190859	0.14026	up
2-Acetamido-2-deoxy-3-O-(.beta.-D-galactopyranosyl)-D-glucopyranose	Unknown	Unknown	1.98948	2.82153	0.00193347	0.14026	up
Dihydroactinidiolide	Organoheterocyclic compounds	Benzofurans	2.00117	0.469504	0.00196197	0.140492	down
Cinncassiol E	Lipids and lipid-like molecules	Prenol lipids	2.25808	0.170896	0.00205651	0.144987	down
Heptaminol	Unknown	Unknown	2.63649	0.267621	0.00206057	0.144987	down
Allose	Unknown	Unknown	2.20287	2.91395	0.00250484	0.158346	up
Conhydrinone	Organoheterocyclic compounds	Piperidines	2.38029	3.21122	0.0027973	0.164817	up
5,6-Isopropylidene-L-ascorbic acid	Unknown	Unknown	2.19392	2.51743	0.00289884	0.166637	up
1-Pyrroline-5-carboxylic acid	Organic acids and derivatives	Carboxylic acids and derivatives	2.05624	2.6929	0.0029254	0.166637	up
(-)-Chimonanthine	Organoheterocyclic compounds	Indoles and derivatives	2.42476	0.340993	0.00295176	0.166637	down
3-Amino-2-oxazolidone	Organoheterocyclic compounds	Azolidines	2.11304	4.12642	0.00299259	0.167385	up
Atractylenolide III	Lipids and lipid-like molecules	Prenol lipids	1.93995	0.480804	0.00314187	0.170646	down
Guanine	Organoheterocyclic compounds	Imidazopyrimidines	2.45945	0.267754	0.00322846	0.172322	down
2-Amino-5-phenylpyridine	Organoheterocyclic compounds	Pyridines and derivatives	2.25808	2.48597	0.0034104	0.174657	up
1H-Pyrrole-2-carboxaldehyde	Organic oxygen compounds	Organooxygen compounds	1.96538	0.378851	0.0037959	0.183286	down
(R)-3-Hydroxy-5-phenylpentanoic acid	Organic acids and derivatives	Hydroxy acids and derivatives	2.54977	0.423795	0.00387559	0.183634	down
Valyl-Proline	Organic acids and derivatives	Carboxylic acids and derivatives	2.82587	0.0800368	0.00419169	0.187391	down
D-(+)-Cellotriose	Organic oxygen compounds	Organooxygen compounds	2.52523	3.75037	0.00421884	0.188258	up
Arg-Gln	Organic acids and derivatives	Carboxylic acids and derivatives	2.58664	0.0759787	0.00449899	0.193571	down
Guanosine	Nucleosides, nucleotides, and analogues	Purine nucleosides	2.39698	0.241434	0.00450798	0.193571	down
Furan	Organoheterocyclic compounds	Heteroaromatic compounds	2.24521	4.74524	0.00492922	0.200767	up
Polyethylene, oxidized	Lipids and lipid-like molecules	Fatty Acyls	1.85332	0.36441	0.00496731	0.200969	down
Enterodiol	Lignans, neolignans and related compounds	Dibenzylbutane lignans	2.18146	0.427282	0.00520932	0.203087	down
Valyl-Arginine	Organic acids and derivatives	Carboxylic acids and derivatives	1.90757	0.499644	0.00524965	0.203571	down
20-COOH-10,11-dihydro-LTB4	Lipids and lipid-like molecules	Fatty Acyls	1.80514	0.419572	0.00551119	0.207218	down
LysoPE 17:1	Lipids and lipid-like molecules	Glycerophospholipids	2.37934	3.03539	0.00552297	0.207218	up
Oxandrolone	Lipids and lipid-like molecules	Sterol Lipids	1.77715	0.397395	0.00555445	0.207437	down
8(9)-Epoxy-5Z,11Z,14Z-eicosatrienoic acid	Lipids and lipid-like molecules	Fatty Acyls	1.76851	0.438178	0.00610773	0.21521	down
Echinocystic acid-3-O-glucoside	Lipids and lipid-like molecules	Prenol lipids	2.46148	3.89677	0.00657912	0.220618	up
1-(1-Pyrrolidinyl)-2-propanone	Organoheterocyclic compounds	Pyrrolidines	2.06976	3.19815	0.00669435	0.221397	up
Marasmone	Organoheterocyclic compounds	Furofurans	2.00786	0.229669	0.00680971	0.223991	down
Acylcarnitine 12:1	Lipids and lipid-like molecules	Fatty Acyls	1.6213	3.35337	0.00704372	0.226665	up
3-Hydroxy-4-butanolide	Organic oxygen compounds	Organooxygen compounds	1.85847	2.75051	0.00710293	0.226665	up
Entecavir	Nucleosides, nucleotides, and analogues	Nucleoside and nucleotide analogues	1.70698	2.94357	0.00732381	0.2283	up
Benfuresate	Unknown	Unknown	1.77379	0.41168	0.00767214	0.233829	down
6,7-dihydro-12-epi-LTB4	Lipids and lipid-like molecules	Fatty Acyls	1.93133	0.482577	0.00771937	0.233829	down
17.beta.-Estradiol 3-.beta.-D-glucuronide	Unknown	Unknown	1.66138	2.04159	0.00791389	0.233829	up
Enterolactone	Lignans, neolignans and related compounds	Furanoid lignans	2.66606	0.253556	0.00800107	0.23429	down
Cholesta-4,6-dien-3-one	Lipids and lipid-like molecules	Sterol Lipids	2.32207	0.418672	0.00820653	0.236673	down
1,5-Bis(4-hydroxy-3-methoxyphenyl)-1,4-pentadien-3-one	Phenylpropanoids and polyketides	Cinnamic acids and derivatives	2.23732	28.8081	0.00834528	0.23863	up
Cardamomin	Unknown	Unknown	1.83032	4.25364	0.00846015	0.23863	up
all-trans-13,14-Dihydroretinol	Lipids and lipid-like molecules	Prenol lipids	2.01157	0.18493	0.00848679	0.238999	down
Gly-Glu	Organic acids and derivatives	Carboxylic acids and derivatives	1.85369	2.0285	0.00862286	0.239381	up
Glu-Ala	Organic acids and derivatives	Carboxylic acids and derivatives	2.00245	2.98404	0.008625	0.239381	up
Gravolenic acid	Phenylpropanoids and polyketides	Cinnamic acids and derivatives	1.82476	0.479636	0.00874686	0.239921	down
Gamma-Aminobutyric acid	Organic acids and derivatives	Carboxylic acids and derivatives	1.83679	3.00004	0.00936419	0.245907	up
Monolinolenin (9c,12c,15c)	Unknown	Unknown	2.02837	0.344215	0.0100353	0.249334	down
3-Hydroxypicolinic acid	Organoheterocyclic compounds	Pyridines and derivatives	1.91909	0.333414	0.010093	0.249515	down
Brassinolide	Lipids and lipid-like molecules	Sterol Lipids	1.85675	0.40305	0.0105467	0.253485	down
Myristoylglycine	Organic acids and derivatives	Carboxylic acids and derivatives	1.65531	2.01487	0.0106716	0.253718	up
N-Acetyl-L-aspartic acid	Organic acids and derivatives	Carboxylic acids and derivatives	1.70051	2.11597	0.0106796	0.253718	up
5-Hydroxyisophthalic acid	Unknown	Unknown	1.66049	0.452117	0.0119466	0.264421	down
Acylcarnitine 9:0	Lipids and lipid-like molecules	Fatty Acyls	2.1199	4.74683	0.0120046	0.26461	up
Blennin B	Lipids and lipid-like molecules	Prenol lipids	1.69321	0.446339	0.0122968	0.265929	down
FAHFA 20:2; FAHFA(16:2/4:0)	Lipids and lipid-like molecules	Fatty Acyls	1.82491	0.448149	0.0125004	0.267119	down
Glyceraldehyde	Organic oxygen compounds	Organooxygen compounds	1.8261	3.32149	0.0128044	0.268292	up
D-1-[(3-Carboxypropyl)amino]-1-deoxyfructose	Organic acids and derivatives	Carboxylic acids and derivatives	2.14169	2.2789	0.0128426	0.268292	up
Dihydroferulic acid 4-sulfate	Organic acids and derivatives	Organic sulfuric acids and derivatives	2.52373	0.049988	0.0129083	0.268969	down
D-Ribulose	Organic oxygen compounds	Organooxygen compounds	1.81645	2.10384	0.0131666	0.269868	up
3,8-Dihydroxy-6-methoxy-7(11)-eremophilen-12,8-olide	Lipids and lipid-like molecules	Prenol lipids	2.10992	0.323684	0.0146071	0.278383	down
FAHFA 21:2; FAHFA(17:2/4:0)	Lipids and lipid-like molecules	Fatty Acyls	1.93722	0.417199	0.0146395	0.278383	down
Tetrahydropteridine	Organoheterocyclic compounds	Pteridines and derivatives	1.50443	2.3346	0.0146483	0.278383	up
Ganoderic acid A	Lipids and lipid-like molecules	Prenol lipids	1.91232	2.02703	0.015268	0.282478	up
1,2,3-Propanetricarboxylic acid	Organic acids and derivatives	Carboxylic acids and derivatives	1.806	0.410814	0.0158106	0.286634	down
3-(1-Pyrrolidinyl)-2-butanone	Organoheterocyclic compounds	Pyrrolidines	1.88396	4.9688	0.0173309	0.293586	up
Verbasoside	Organic oxygen compounds	Organooxygen compounds	2.00313	69.2983	0.0175825	0.294931	up
N-lactoyl-Valine	Organic acids and derivatives	Carboxylic acids and derivatives	1.61799	2.8914	0.017674	0.294931	up
(2-(4,4-dimethyl-4,5-dihydrooxazol-2-yl)-5-fluorophenyl)(phenyl)methanol	Unknown	Unknown	1.58763	2.9437	0.0176898	0.294931	up
(-)-Folicanthine	Organoheterocyclic compounds	Indoles and derivatives	1.75442	0.298514	0.0178167	0.296139	down
L-trans-alpha-Amino-2-carboxycyclopropaneacetic acid	Organic acids and derivatives	Carboxylic acids and derivatives	1.88133	4.02325	0.0183771	0.300002	up
Galactinol	Organic oxygen compounds	Unknown	1.85618	3.06353	0.0185596	0.301254	up
Hydroferulic acid	Unknown	Unknown	1.8715	0.317084	0.0187975	0.301991	down
2,2,6,6-Tetramethyl-4-piperidinone	Organoheterocyclic compounds	Piperidines	2.00931	4.42024	0.0190114	0.302808	up
9,10,13-Trihydroxystearic acid	Lipids and lipid-like molecules	Fatty Acyls	1.92675	0.318802	0.0192685	0.304521	down
Gibberellin A75	Lipids and lipid-like molecules	Prenol lipids	1.72405	0.414273	0.0194	0.305604	down
5-(3',5'-Dihydroxyphenyl)-gamma-valerolactone	Benzenoids	Phenols	1.69426	4.14183	0.0199219	0.307947	up
palythine	Unknown	Unknown	1.32973	0.479392	0.0201093	0.308568	down
1,2,3,4,5,6-Hexahydro-5-methyl-7H-cyclopenta[b]pyridin-7-one	Organoheterocyclic compounds	Pyridines and derivatives	1.55666	2.44624	0.0216472	0.321376	up
Imidazolelactic acid	Organoheterocyclic compounds	Azoles	1.5553	2.64511	0.0216499	0.321376	up
Ricinoleic acid methyl ester	Unknown	Unknown	1.53344	6.91258	0.0218536	0.322128	up
Methylimidazoleacetic acid	Organoheterocyclic compounds	Azoles	1.98514	3.22892	0.0218774	0.322128	up
Imidazole-4-acetaldehyde	Organoheterocyclic compounds	Azoles	1.4742	2.82375	0.0226067	0.327407	up
Cafestol	Organoheterocyclic compounds	Naphthofurans	2.03383	0.458113	0.0226392	0.327407	down
Propofol .beta.-D-glucuronide	Unknown	Unknown	1.55778	0.329813	0.022836	0.32782	down
2-Hydroxyglutarate	Organic acids and derivatives	Hydroxy acids and derivatives	1.56621	2.77628	0.0235612	0.332142	up
Hexamethylene bisacetamide	Organic acids and derivatives	Carboximidic acids and derivatives	2.02099	2.76111	0.0237105	0.332385	up
2,3,4,5-Tetrahydroxypentanoic acid	Organic oxygen compounds	Organooxygen compounds	1.99132	3.07505	0.0242775	0.335071	up
LysoPC 20:1	Lipids and lipid-like molecules	Glycerophospholipids	1.8032	2.32412	0.0253106	0.342409	up
Xanthine	Organoheterocyclic compounds	Imidazopyrimidines	1.37041	0.381433	0.02578	0.344502	down
13-Hydroxymarasmene	Organoheterocyclic compounds	Furofurans	1.51757	0.329482	0.0259344	0.34517	down
3b-Hydroxy-5-cholenoic acid	Lipids and lipid-like molecules	Sterol Lipids	2.44204	0.396735	0.027231	0.353004	down
.beta.-Estradiol	Lipids and lipid-like molecules	Sterol Lipids	1.51793	0.391038	0.0274431	0.353692	down
Pilocarpine	Alkaloids and derivatives	Unknown	1.85718	2.64476	0.0276773	0.354694	up
20-dihydroxyleukotriene B4	Lipids and lipid-like molecules	Fatty Acyls	1.57949	0.305709	0.0299186	0.365881	down
Sedoheptulose	Organic oxygen compounds	Organooxygen compounds	1.77901	2.8223	0.0301681	0.368006	up
Met-Glu	Organic acids and derivatives	Carboxylic acids and derivatives	1.5169	3.97308	0.0310675	0.370233	up
Cassythicine	Alkaloids and derivatives	Aporphines	1.59526	10.4233	0.0316403	0.373756	up
Cholesterol	Lipids and lipid-like molecules	Sterol Lipids	1.87473	4.92507	0.0318057	0.374179	up
Verimol B	Benzenoids	Benzene and substituted derivatives	1.53405	0.416835	0.0325103	0.37554	down
Icaritin	Unknown	Unknown	2.34049	0.455278	0.0331549	0.375954	down
Isosativan	Phenylpropanoids and polyketides	Isoflavonoids	1.66134	0.439067	0.0338484	0.379526	down
Urolithin D	Phenylpropanoids and polyketides	Coumarins and derivatives	1.80679	0.0158681	0.0338978	0.37967	down
(4-Aminobutyl)guanidine	Organic nitrogen compounds	Organonitrogen compounds	2.03471	4.32771	0.0342425	0.380947	up
Anhydrocinnzeylanol	Lipids and lipid-like molecules	Prenol lipids	1.60668	0.306295	0.0364606	0.3888	down
N-Carbamoyl-2-amino-2-(4-hydroxyphenyl)acetic acid	Organic acids and derivatives	Carboxylic acids and derivatives	1.72242	3.31824	0.0365617	0.388929	up
3-Hydroxypyridine	Unknown	Unknown	1.39205	2.80686	0.0374578	0.392589	up
D-Gluconic acid	Organic oxygen compounds	Unknown	1.58188	3.25953	0.0374801	0.392589	up
Taurine	Organic acids and derivatives	Organic sulfonic acids and derivatives	1.9619	3.12501	0.0379828	0.393141	up
S-Hydroprene	Unknown	Unknown	1.60912	0.396439	0.0384448	0.393747	down
Pyrasulfotole	Unknown	Unknown	1.56374	2.09852	0.0385675	0.393868	up
N-Acetyl-DL-aspartic acid	Organic acids and derivatives	Carboxylic acids and derivatives	1.48904	2.48985	0.0387619	0.394692	up
2-Methylglutaric acid	Unknown	Unknown	2.16216	0.441402	0.040769	0.402516	down
Termitomycamide E	Unknown	Unknown	1.7067	7.14744	0.0413056	0.404841	up
Trehalose 6-phosphate	Organic oxygen compounds	Organooxygen compounds	1.92792	2.44007	0.0419012	0.407349	up
Mono-(2-ethyl-5-oxohexyl) phthalate	Benzenoids	Benzene and substituted derivatives	1.59144	0.320134	0.0421486	0.407794	down
Teucrin A	Unknown	Unknown	1.81195	0.464988	0.0428851	0.410341	down
Naringenin	Phenylpropanoids and polyketides	Flavonoids	1.83386	7.14633	0.0441568	0.414825	up
Herculin	Lipids and lipid-like molecules	Fatty Acyls	1.37447	0.396251	0.0466643	0.423784	down
Psychosine	Lipids and lipid-like molecules	Sphingolipids	1.4883	0.449465	0.0488833	0.431057	down
Elenaic acid	Organic acids and derivatives	Carboxylic acids and derivatives	1.62294	4.48387	0.0489319	0.431109	up
Aloesol 7-glucoside	Organic oxygen compounds	Organooxygen compounds	1.61713	0.390401	0.0499066	0.434151	down

## Sheet: Supplementary Table 7
Supplementary Table 7. Spearman’s correlation (Rho) values between 172 differential metabolites and clinical indices
Clinical indices	Metabolites	Rho	P-value	Relation
Age	Inosine	-0.628412	7.63095e-08	negtive
Handgrip strength	Xanthosine	0.619536	1.30845e-07	positive
Six-metre walk	Undecylenic acid	0.610169	2.27052e-07	positive
Albumin	Undecylenic acid	0.609675	2.33625e-07	positive
Age	Xanthosine	-0.606266	2.84178e-07	negtive
Six-metre walk	Xanthosine	0.602726	3.47425e-07	positive
Age	Pregnenolone sulfate	0.602482	3.52243e-07	positive
Albumin	Hexadecanedioic acid	0.59267	6.06937e-07	positive
Handgrip strength	Inosine	0.584918	9.21227e-07	positive
Handgrip strength	Linsidomine cation	0.569544	2.0427e-06	positive
Albumin	9-Oxo-11-(3-pentyl-2-oxiranyl)-10E-undecenoic acid	0.566828	2.34157e-06	positive
Six-metre walk	Inosine	0.563451	2.77005e-06	positive
25(OH)D	Hexadecanedioic acid	0.560719	3.16928e-06	positive
Age	Linsidomine cation	-0.55997	3.2877e-06	negtive
ASMI	Xanthosine	0.557079	3.78489e-06	positive
Weight	Undecylenic acid	0.547433	5.99802e-06	positive
Age	Hypoxanthine	-0.546644	6.2244e-06	negtive
Six-metre walk	Sebacic acid	0.544581	6.85423e-06	positive
Age	Tyramine	0.543277	7.28212e-06	positive
Age	Entecavir	0.543194	7.31035e-06	positive
Handgrip strength	Sebacic acid	0.542167	7.6661e-06	positive
Prealbumin	Inosine	0.537018	9.70639e-06	positive
Six-metre walk	Valyl-Arginine	0.5341	1.10761e-05	positive
Age	Val-Val	-0.53226	1.20299e-05	negtive
Six-metre walk	xi-8-Hydroxyhexadecanedioic acid	0.53187	1.22417e-05	positive
Age	Prostaglandin PGE2 1-glyceryl ester	-0.531592	1.23946e-05	negtive
Age	Uridine	-0.530813	1.2833e-05	negtive
Six-metre walk	Linoleic acid	0.529473	1.36211e-05	positive
Age	Undecylenic acid	-0.528921	1.39582e-05	negtive
ASMI	3-Deoxyarabinohexonic acid	-0.527182	1.50732e-05	negtive
ASMI	Prostaglandin PGE2 1-glyceryl ester	0.526904	1.52587e-05	positive
Handgrip strength	Undecylenic acid	0.52671	1.53893e-05	positive
Six-metre walk	(3E,6Z)-Nonadien-1-yl acetate	0.522588	1.8427e-05	positive
ASMI	Undecylenic acid	0.521736	1.91206e-05	positive
ASMI	13,14-Dihydro-15-ketotetranorprostaglandin F1.alpha.	0.521374	1.94219e-05	positive
Handgrip strength	3-Deoxyarabinohexonic acid	-0.519274	2.12624e-05	negtive
Age	(3E,6Z)-Nonadien-1-yl acetate	-0.518377	2.20968e-05	negtive
Handgrip strength	Tyramine	-0.517102	2.3335e-05	negtive
Six-metre walk	Tyramine	-0.516065	2.43886e-05	negtive
Handgrip strength	Linoleic acid	0.515542	2.49368e-05	positive
IL-6	Prostaglandin PGE2 1-glyceryl ester	-0.515475	2.50082e-05	negtive
ASMI	Linoleic acid	0.513761	2.68903e-05	positive
Six-metre walk	13,14-Dihydro-15-ketotetranorprostaglandin F1.alpha.	0.513612	2.70597e-05	positive
Six-metre walk	Traumatic acid	0.512664	2.81624e-05	positive
Handgrip strength	13,14-Dihydro-15-ketotetranorprostaglandin F1.alpha.	0.512061	2.88864e-05	positive
Handgrip strength	1,5-Anhydro-D-sorbitol	-0.51064	3.06581e-05	negtive
Handgrip strength	Val-Val	0.505293	3.82688e-05	positive
25(OH)D	N-Acetylcadaverine	-0.50348	4.12219e-05	negtive
Albumin	(3E,6Z)-Nonadien-1-yl acetate	0.503057	4.19417e-05	positive
Six-metre walk	Styrene Oxide	-0.501877	4.40074e-05	negtive
Six-metre walk	Linsidomine cation	0.498476	5.05006e-05	positive
Six-metre walk	Val-Val	0.498253	5.09558e-05	positive
Handgrip strength	Allose	-0.497606	5.22986e-05	negtive
Age	Styrene Oxide	0.497594	5.23246e-05	positive
Age	xi-8-Hydroxyhexadecanedioic acid	-0.495897	5.60039e-05	negtive
Age	Ser-Tyr	-0.494561	5.90652e-05	negtive
Age	Heptaminol	-0.494255	5.97882e-05	negtive
Six-metre walk	Pregnenolone sulfate	-0.491145	6.76109e-05	negtive
Six-metre walk	Glyceraldehyde	-0.491118	6.76851e-05	negtive
Six-metre walk	9-Oxo-11-(3-pentyl-2-oxiranyl)-10E-undecenoic acid	0.490867	6.83562e-05	positive
IL-6	Pregnenolone sulfate	0.488512	7.49628e-05	positive
Prealbumin	Uridine	0.488392	7.53121e-05	positive
ASMI	Sebacic acid	0.488254	7.57213e-05	positive
25(OH)D	(3E,6Z)-Nonadien-1-yl acetate	0.488087	7.62151e-05	positive
ASMI	Inosine	0.48742	7.82201e-05	positive
Age	17.beta.-Estradiol 3-.beta.-D-glucuronide	0.48691	7.97851e-05	positive
Six-metre walk	Prostaglandin PGE2 1-glyceryl ester	0.48571	8.35851e-05	positive
Age	DL-Leu-DL-Val	-0.485185	8.5298e-05	negtive
ASMI	2,2,4,4-Tetramethyl-6-(1-oxobutyl)-1,3,5-cyclohexanetrione	0.48503	8.58099e-05	positive
IL-6	Inosine	-0.48489	8.62745e-05	negtive
Six-metre walk	Cholesta-4,6-dien-3-one	0.484679	8.69826e-05	positive
IL-6	Linoleic acid	-0.484501	8.7582e-05	negtive
ASMI	Linsidomine cation	0.484086	8.89931e-05	positive
IL-6	17.beta.-Estradiol 3-.beta.-D-glucuronide	0.483414	9.13211e-05	positive
ASMI	1,5-Anhydro-D-sorbitol	-0.482502	9.45742e-05	negtive
Age	N-Acetylcadaverine	0.481958	9.65638e-05	positive
ASMI	Traumatic acid	0.480307	0.000102842	positive
25(OH)D	2-Hydroxyglutarate	-0.478556	0.000109906	negtive
25(OH)D	3,4-Methylenesebacic acid	0.47725	0.000115463	positive
Handgrip strength	Styrene Oxide	-0.476969	0.000116694	negtive
Handgrip strength	Prostaglandin PGE2 1-glyceryl ester	0.476106	0.000120545	positive
ASMI	Tyramine	-0.474972	0.00012578	negtive
Age	Tetradecanedioic acid	-0.474808	0.000126555	negtive
ASMI	Diethylphosphate	0.474722	0.000126963	positive
Prealbumin	Xanthosine	0.474638	0.000127359	positive
Six-metre walk	N-Acetylcadaverine	-0.474588	0.000127599	negtive
Albumin	8(9)-Epoxy-5Z,11Z,14Z-eicosatrienoic acid, methyl ester	0.474575	0.000127662	positive
Handgrip strength	Ribothymidine	0.4741	0.000129945	positive
Albumin	Linoleic acid	0.473158	0.000134592	positive
Albumin	(R)-3-Hydroxy-5-phenylpentanoic acid	0.472491	0.000137972	positive
ASMI	3,4-Dihydroxyphenylvaleric acid	0.472443	0.000138215	positive
Age	Ile-Val	-0.471553	0.000142858	negtive
Age	Traumatic acid	-0.47069	0.000147489	negtive
Uric acid	Sedoheptulose	-0.470686	0.000175498	negtive
Handgrip strength	Ile-Val	0.470675	0.000147573	positive
Albumin	2-Acetamido-2-deoxy-3-O-(.beta.-D-galactopyranosyl)-D-glucopyranose	-0.470407	0.00014904	negtive
Albumin	Dihydroactinidiolide	0.470129	0.000150575	positive
Six-metre walk	Dodecanedioic acid	0.469794	0.000152447	positive
Age	1,5-Bis(4-hydroxy-3-methoxyphenyl)-1,4-pentadien-3-one	0.469466	0.000154298	positive
ASMI	Dodecanedioic acid	0.467859	0.000163676	positive
Prealbumin	Guanosine	0.467692	0.000164678	positive
Handgrip strength	(2-(4,4-dimethyl-4,5-dihydrooxazol-2-yl)-5-fluorophenyl)(phenyl)methanol	-0.467054	0.000168564	negtive
Height	Polyethylene, oxidized	0.466793	0.00017018	positive
Age	1,5-Anhydro-D-sorbitol	0.46635	0.000172952	positive
Age	13,14-Dihydro-15-ketotetranorprostaglandin F1.alpha.	-0.466072	0.000174714	negtive
Age	Linoleic acid	-0.466016	0.000175068	negtive
Six-metre walk	Cinncassiol E	0.465585	0.000177837	positive
Prealbumin	Undecylenic acid	0.46533	0.000179491	positive
Prealbumin	Linsidomine cation	0.46533	0.000179491	positive
Handgrip strength	3,4-Dihydroxyphenylvaleric acid	0.46491	0.000182253	positive
Albumin	Pregnenolone sulfate	-0.463571	0.000191304	negtive
Age	9-Oxo-11-(3-pentyl-2-oxiranyl)-10E-undecenoic acid	-0.462149	0.000201373	negtive
Six-metre walk	Diethylphosphate	0.461738	0.000204369	positive
Six-metre walk	3,4-Dihydroxyphenylvaleric acid	0.461738	0.000204369	positive
Age	L-Dihydroorotic acid	-0.461286	0.000207711	negtive
Six-metre walk	Heptaminol	0.460874	0.000210806	positive
Age	Ribothymidine	-0.460285	0.000215301	negtive
Six-metre walk	Ribothymidine	0.460177	0.000216132	positive
25(OH)D	(R)-3-Hydroxy-5-phenylpentanoic acid	0.458689	0.000227916	positive
ASMI	xi-8-Hydroxyhexadecanedioic acid	0.457995	0.000233616	positive
25(OH)D	Pregnenolone sulfate	-0.457884	0.000234541	negtive
ASMI	Echinocystic acid-3-O-glucoside	-0.457383	0.00023874	negtive
Age	Guanine	-0.45728	0.000239617	negtive
Albumin	3,4-Methylenesebacic acid	0.457208	0.00024023	positive
Age	Guanosine	-0.456918	0.000242708	negtive
Age	3,4-Methylenesebacic acid	-0.456278	0.000248264	negtive
25(OH)D	1-(1-Pyrrolidinyl)-2-propanone	-0.455939	0.000251262	negtive
Six-metre walk	all-trans-13,14-Dihydroretinol	0.455857	0.00025199	positive
Six-metre walk	1,5-Anhydro-D-sorbitol	-0.45516	0.000258258	negtive
Handgrip strength	9-Oxo-11-(3-pentyl-2-oxiranyl)-10E-undecenoic acid	0.454215	0.000266982	positive
IL-6	9-Oxo-11-(3-pentyl-2-oxiranyl)-10E-undecenoic acid	-0.454056	0.00026848	negtive
Albumin	3,4-Dihydroxyphenylvaleric acid	0.453484	0.000273912	positive
Age	4-Androsten-17.beta.-ol-3-one sulfate	0.453107	0.000277559	positive
Age	Valyl-Arginine	-0.452856	0.000280001	negtive
Weight	3-Deoxyarabinohexonic acid	-0.452289	0.000285607	negtive
25(OH)D	xi-8-Hydroxyhexadecanedioic acid	0.451465	0.000293931	positive
ASMI	Brassinolide	0.451354	0.00029507	positive
Handgrip strength	DL-Leu-DL-Val	0.451291	0.00029572	positive
Uric acid	Glu-Ala	-0.450514	0.000349918	negtive
Six-metre walk	Undecanedioic acid	0.450226	0.000306865	positive
Six-metre walk	DL-Leu-DL-Val	0.44939	0.000315885	positive
Age	20-COOH-10,11-dihydro-LTB4	-0.449379	0.000316007	negtive
Age	(2-(4,4-dimethyl-4,5-dihydrooxazol-2-yl)-5-fluorophenyl)(phenyl)methanol	0.4491	0.000319062	positive
Six-metre walk	3,8-Dihydroxy-6-methoxy-7(11)-eremophilen-12,8-olide	0.44886	0.000321722	positive
25(OH)D	Xanthosine	0.448214	0.000328976	positive
Albumin	3,4-Epoxynonanal	0.44776	0.000334158	positive
Handgrip strength	Diethylphosphate	0.447057	0.000342335	positive
Age	Sebacic acid	-0.446235	0.000352136	negtive
Prealbumin	Pregnenolone sulfate	-0.446213	0.000352392	negtive
Handgrip strength	Entecavir	-0.445665	0.000359073	negtive
Age	Undecanedioic acid	-0.444065	0.000379226	negtive
IL-6	Cholesta-4,6-dien-3-one	-0.443582	0.000385499	negtive
Age	3,8-Dihydroxy-6-methoxy-7(11)-eremophilen-12,8-olide	-0.443508	0.000386472	negtive
Handgrip strength	2,2,4,4-Tetramethyl-6-(1-oxobutyl)-1,3,5-cyclohexanetrione	0.443465	0.000387043	positive
Age	(9Z,12Z,14E)-16-Hydroxy-9,12,14-octadecatrienoic acid	-0.443202	0.00039051	negtive
ASMI	(9Z,12Z,14E)-16-Hydroxy-9,12,14-octadecatrienoic acid	0.443074	0.000392216	positive
Age	3-Deoxyarabinohexonic acid	0.44298	0.000393471	positive
Handgrip strength	xi-8-Hydroxyhexadecanedioic acid	0.442629	0.000398173	positive
Six-metre walk	3-Hydroxypyridine	-0.442616	0.000398347	negtive
ASMI	Undecanedioic acid	0.442046	0.00040612	positive
Albumin	Xanthosine	0.440869	0.000422578	positive
Albumin	Allose	-0.440869	0.000422578	negtive
Six-metre walk	Curcumol	0.44086	0.000422706	positive
Handgrip strength	Brassinolide	0.440206	0.000432119	positive
Albumin	6,7-dihydro-12-epi-LTB4	0.43948	0.000442796	positive
25(OH)D	Uridine	0.438989	0.000450143	positive
Prealbumin	Mono-(2-ethyl-5-oxohexyl) phthalate	0.438878	0.000451823	positive
Handgrip strength	Sedoheptulose	-0.438006	0.0004652	negtive
25(OH)D	Undecylenic acid	0.4376	0.000471552	positive
Six-metre walk	3-Deoxyarabinohexonic acid	-0.437543	0.000472444	negtive
Uric acid	Allose	-0.43751	0.000534841	negtive
Handgrip strength	Uridine	0.436613	0.000487309	positive
ASMI	Cholesta-4,6-dien-3-one	0.436211	0.000493881	positive
IL-6	Tyramine	0.436117	0.000495413	positive
Age	D-1-[(3-Carboxypropyl)amino]-1-deoxyfructose	0.435245	0.000509959	positive
Albumin	Linsidomine cation	0.434951	0.000514958	positive
25(OH)D	Linoleic acid	0.434877	0.000516216	positive
Six-metre walk	Entecavir	-0.434867	0.00051638	negtive
Handgrip strength	Ser-Tyr	0.434664	0.000519865	positive
Six-metre walk	(2-(4,4-dimethyl-4,5-dihydrooxazol-2-yl)-5-fluorophenyl)(phenyl)methanol	-0.434644	0.000520203	negtive
Six-metre walk	3,4-Methylenesebacic acid	0.434505	0.000522606	positive
Handgrip strength	Pregnenolone sulfate	-0.434302	0.000526124	negtive
Age	FAHFA 21:0; FAHFA(18:0/3:0)	0.434104	0.000529567	positive
ASMI	Styrene Oxide	-0.433071	0.000547922	negtive
25(OH)D	Traumatic acid	0.432793	0.000552953	positive
Albumin	Hypoxanthine	0.432033	0.000566931	positive
Handgrip strength	Hypoxanthine	0.43199	0.000567724	positive
Six-metre walk	Uridine	0.431606	0.000574923	positive
ASMI	Cinncassiol E	0.431459	0.000577694	positive
Weight	2,2,4,4-Tetramethyl-6-(1-oxobutyl)-1,3,5-cyclohexanetrione	0.431387	0.000579065	positive
Six-metre walk	3,4-Epoxynonanal	0.431132	0.000583912	positive
Age	Ethylene brassylate	-0.430682	0.000592563	negtive
Handgrip strength	3-Hydroxypyridine	-0.430542	0.000595284	negtive
ASMI	Ribothymidine	0.429792	0.000610028	positive
Six-metre walk	LysoPE 19:1	-0.428707	0.000631944	negtive
25(OH)D	1,5-Anhydro-D-sorbitol	-0.428347	0.000639368	negtive
Prealbumin	Ribothymidine	0.42768	0.000653336	positive
Handgrip strength	20-COOH-10,11-dihydro-LTB4	0.427673	0.000653481	positive
Six-metre walk	4-Phenyl-2-butyl acetate	0.427397	0.000659355	positive
Prealbumin	Hypoxanthine	0.427125	0.000665186	positive
Handgrip strength	Traumatic acid	0.427005	0.000667761	positive
Albumin	1,5-Anhydro-D-sorbitol	-0.426642	0.00067563	negtive
Handgrip strength	Echinocystic acid-3-O-glucoside	-0.426476	0.000679266	negtive
Handgrip strength	Cinncassiol E	0.426476	0.000679266	positive
Creatinine	13,14-Dihydro-15-ketotetranorprostaglandin F1.alpha.	0.425402	0.000703169	positive
Prealbumin	Allose	-0.424818	0.000716472	negtive
25(OH)D	2,2,4,4-Tetramethyl-6-(1-oxobutyl)-1,3,5-cyclohexanetrione	0.424374	0.00072676	positive
Handgrip strength	D-(+)-Cellotriose	-0.42422	0.000730351	negtive
Age	Allose	0.422948	0.000760667	positive
Sex	Polyethylene, oxidized	-0.422709	0.000766477	negtive
Age	LysoPE 19:1	0.422558	0.000770175	positive
ASMI	(Z)-3-Oxo-2-(2-pentenyl)-1-cyclopenteneacetic acid	0.42154	0.000795549	positive
Prealbumin	L-Dihydroorotic acid	0.42129	0.000801892	positive
Six-metre walk	Ile-Val	0.421069	0.000807513	positive
Six-metre walk	2,2,4,4-Tetramethyl-6-(1-oxobutyl)-1,3,5-cyclohexanetrione	0.420958	0.000810374	positive
Age	Methylimidazoleacetic acid	0.420945	0.000810716	positive
Handgrip strength	(9Z,12Z,14E)-16-Hydroxy-9,12,14-octadecatrienoic acid	0.420766	0.000815308	positive
Albumin	4-Androsten-17.beta.-ol-3-one sulfate	-0.420446	0.000823636	negtive
BMI	Methylimidazoleacetic acid	-0.420218	0.000829605	negtive
IL-6	LysoPE 19:1	0.419711	0.000842998	positive
Handgrip strength	Valyl-Arginine	0.419625	0.000845303	positive
Age	Glyceraldehyde	0.418858	0.000865996	positive
Albumin	Inosine	0.418806	0.000867409	positive
Age	3,4-Epoxynonanal	-0.418107	0.000886715	negtive
Weight	Isosativan	0.417878	0.000893111	positive
Six-metre walk	20-COOH-10,11-dihydro-LTB4	0.417836	0.000894293	positive
Handgrip strength	D-Ribulose	-0.417146	0.00091387	negtive
Weight	13,14-Dihydro-15-ketotetranorprostaglandin F1.alpha.	0.417016	0.000917585	positive
Albumin	L-Dihydroorotic acid	0.417	0.000918055	positive
ASMI	Dihydrojasmonic acid	0.416816	0.000923364	positive
IL-6	Entecavir	0.416536	0.000931504	positive
ASMI	Allose	-0.416483	0.000933051	negtive
Age	Dodecanedioic acid	-0.416354	0.00093681	negtive
Handgrip strength	Dodecanedioic acid	0.41606	0.000945467	positive
IL-6	(2-(4,4-dimethyl-4,5-dihydrooxazol-2-yl)-5-fluorophenyl)(phenyl)methanol	0.4157	0.000956147	positive
IL-6	3,4-Dihydroxyphenylvaleric acid	-0.413973	0.00100895	negtive
Weight	Tyramine	-0.413431	0.00102606	negtive
25(OH)D	Hypoxanthine	0.413287	0.00103064	positive
Prealbumin	Ethylene brassylate	0.412593	0.00105303	positive
ASMI	Uridine	0.412565	0.00105393	positive
Handgrip strength	N-Acetylcadaverine	-0.412216	0.00106534	negtive
Age	Piperidine	0.411624	0.00108497	positive
Six-metre walk	(9Z,12Z,14E)-16-Hydroxy-9,12,14-octadecatrienoic acid	0.411564	0.00108698	positive
Six-metre walk	Ser-Tyr	0.411397	0.0010926	positive
Six-metre walk	2-Acetamido-2-deoxy-3-O-(.beta.-D-galactopyranosyl)-D-glucopyranose	-0.411341	0.00109447	negtive
IL-6	(3E,6Z)-Nonadien-1-yl acetate	-0.411215	0.00109872	negtive
Albumin	Sedoheptulose	-0.411081	0.00110326	negtive
IL-6	Myristoylglycine	0.410129	0.00113602	positive
Albumin	Traumatic acid	0.410053	0.00113867	positive
ASMI	D-Ribulose	-0.409981	0.00114121	negtive
25(OH)D	13,14-Dihydro-15-ketotetranorprostaglandin F1.alpha.	0.409536	0.00115686	positive
IL-6	Xanthosine	-0.409461	0.00115954	negtive
Albumin	Xanthine	0.407803	0.00121976	positive
25(OH)D	Allose	-0.407341	0.00123702	negtive
Uric acid	3-Hydroxypyridine	-0.407335	0.00135001	negtive
Handgrip strength	Heptaminol	0.407231	0.00124116	positive
25(OH)D	Val-Val	0.407202	0.00124225	positive
25(OH)D	9-Oxo-11-(3-pentyl-2-oxiranyl)-10E-undecenoic acid	0.406619	0.00126447	positive
Handgrip strength	1,5-Bis(4-hydroxy-3-methoxyphenyl)-1,4-pentadien-3-one	-0.406256	0.00127844	negtive
Six-metre walk	L-Dihydroorotic acid	0.40624	0.00127906	positive
BMI	Tyramine	-0.406074	0.00128552	negtive
ASMI	Hypoxanthine	0.406007	0.00128813	positive
Handgrip strength	Hexadecanedioic acid	0.405894	0.00129254	positive
Albumin	Dihydrophaseic acid	0.405607	0.00130382	positive
ASMI	LysoPE 19:1	-0.405563	0.00130558	negtive
Handgrip strength	Cholesta-4,6-dien-3-one	0.404975	0.00132897	positive
BMI	Ganoderic acid A	-0.404907	0.00133171	negtive
25(OH)D	Ethylene brassylate	0.404701	0.00134	positive
Prealbumin	Sedoheptulose	-0.404535	0.00134676	negtive
Six-metre walk	Isosativan	0.403899	0.0013728	positive
Albumin	Oxandrolone	0.40369	0.00138145	positive
Handgrip strength	3,8-Dihydroxy-6-methoxy-7(11)-eremophilen-12,8-olide	0.403499	0.00138941	positive
IL-6	4-Androsten-17.beta.-ol-3-one sulfate	0.403444	0.00139171	positive
Uric acid	Undecylenic acid	0.403334	0.00151737	positive
ASMI	Ser-Tyr	0.402673	0.0014243	positive
Age	Diethylphosphate	-0.402499	0.00143176	negtive
Albumin	15,16-DiHODE	0.402412	0.00143549	positive
Age	Cholesta-4,6-dien-3-one	-0.401914	0.00145703	negtive
CRP	1-Pyrroline-5-carboxylic acid	0.401613	0.00147022	positive
Age	2,2,4,4-Tetramethyl-6-(1-oxobutyl)-1,3,5-cyclohexanetrione	-0.401525	0.00147409	negtive
Age	S-Hydroprene	-0.401052	0.00149506	negtive
IL-6	Undecylenic acid	-0.400965	0.00149894	negtive
Prealbumin	(3E,6Z)-Nonadien-1-yl acetate	0.400311	0.00152843	positive
25(OH)D	Linsidomine cation	0.399867	0.00154878	positive
IL-6	Styrene Oxide	0.399851	0.00154951	positive
25(OH)D	Ile-Val	0.399589	0.00156162	positive
Albumin	2,2,4,4-Tetramethyl-6-(1-oxobutyl)-1,3,5-cyclohexanetrione	0.398744	0.00160125	positive
IL-6	Guanosine	-0.398597	0.00160822	negtive
25(OH)D	Sedoheptulosan	-0.398116	0.00163128	negtive
Six-metre walk	Brassinolide	0.397962	0.00163875	positive
Albumin	13,14-Dihydro-15-ketotetranorprostaglandin F1.alpha.	0.397883	0.00164258	positive
Six-metre walk	N-Acetylputrescine	-0.397376	0.00166732	negtive
Six-metre walk	6,7-dihydro-12-epi-LTB4	0.396958	0.001688	positive
Handgrip strength	Isosativan	0.39662	0.00170489	positive
25(OH)D	Inosine	0.396532	0.0017093	positive
25(OH)D	Undecanedioic acid	0.396505	0.00171069	positive
25(OH)D	Entecavir	-0.396338	0.0017191	negtive
Prealbumin	Guanine	0.39631	0.00172051	positive
Prealbumin	Linoleic acid	0.395727	0.00175026	positive
ASMI	3b-Hydroxy-5-cholenoic acid	0.394726	0.00180232	positive
Prealbumin	Gly-Glu	-0.394671	0.00180526	negtive
Albumin	Blennin B	0.394215	0.00182948	positive
Creatinine	Isosativan	0.393754	0.00185427	positive
Triglyceride	Gly-Glu	-0.393436	0.00187154	negtive
Weight	Prostaglandin PGE2 1-glyceryl ester	0.393362	0.00187555	positive
25(OH)D	15,16-DiHODE	0.393226	0.00188303	positive
25(OH)D	Tetradecanedioic acid	0.39292	0.00189986	positive
Age	Gly-Glu	0.391982	0.00195235	positive
Albumin	Heptaminol	0.391853	0.00195969	positive
Handgrip strength	8(9)-Epoxy-5Z,11Z,14Z-eicosatrienoic acid, methyl ester	0.391078	0.00200419	positive
ASMI	3,8-Dihydroxy-6-methoxy-7(11)-eremophilen-12,8-olide	0.391031	0.00200692	positive
Age	Xanthine	-0.391008	0.00200822	negtive
Six-metre walk	Hypoxanthine	0.390826	0.00201885	positive
Six-metre walk	Tetradecanedioic acid	0.390547	0.00203517	positive
IL-6	Dihydroactinidiolide	-0.390436	0.00204171	negtive
Prealbumin	Entecavir	-0.390336	0.00204761	negtive
Six-metre walk	Allose	-0.389153	0.0021186	negtive
25(OH)D	Valyl-Arginine	0.38803	0.00218806	positive
ASMI	N-Acetylcadaverine	-0.388002	0.0021898	negtive
ASMI	2,3,4,5-Tetrahydroxypentanoic acid	-0.387641	0.00221258	negtive
Prealbumin	3-Hydroxy-4-butanolide	-0.387224	0.00223912	negtive
Six-metre walk	D-Ribulose	-0.387174	0.00224231	negtive
Albumin	Sedoheptulosan	-0.387129	0.00224521	negtive
ASMI	Glyceraldehyde	-0.386863	0.00226236	negtive
Six-metre walk	Enterolactone	0.386784	0.00226745	positive
Handgrip strength	N-Acetylputrescine	-0.386538	0.00228342	negtive
ASMI	Isosativan	0.386335	0.0022967	positive
Six-metre walk	Trehalose 6-phosphate	-0.386143	0.0023093	negtive
25(OH)D	2,2,6,6-Tetramethyl-4-piperidinone	-0.38614	0.00230947	negtive
Age	Gamma-Aminobutyric acid	0.385472	0.00235385	positive
IL-6	xi-8-Hydroxyhexadecanedioic acid	-0.385339	0.00236278	negtive
Six-metre walk	(R)-3-Hydroxy-5-phenylpentanoic acid	0.385195	0.00237243	positive
IL-6	Piperidine	0.385088	0.00237967	positive
Handgrip strength	Undecanedioic acid	0.384923	0.00239085	positive
ASMI	Tetradecanedioic acid	0.383751	0.00247159	positive
Albumin	D-1-[(3-Carboxypropyl)amino]-1-deoxyfructose	-0.3836	0.00248215	negtive
ASMI	Sedoheptulose	-0.383584	0.00248328	negtive
ASMI	20-COOH-10,11-dihydro-LTB4	0.38339	0.00249697	positive
Albumin	Gravolenic acid	0.383239	0.00250762	positive
Six-metre walk	Verimol B	0.382993	0.00252508	positive
Height	Traumatic acid	0.382934	0.0025293	positive
25(OH)D	Guanosine	0.382639	0.0025504	positive
Handgrip strength	Psychosine	0.382361	0.00257052	positive
Albumin	(9Z,12Z,14E)-16-Hydroxy-9,12,14-octadecatrienoic acid	0.381988	0.00259759	positive
Prealbumin	Val-Val	0.381667	0.00262118	positive
25(OH)D	Cassythicine	-0.3815	0.00263349	negtive
Uric acid	Inosine	0.380772	0.0028615	positive
Six-metre walk	Ethylene brassylate	0.380763	0.00268852	positive
IL-6	Glu-Ala	0.380743	0.00269006	positive
ASMI	(R)-3-Hydroxy-5-phenylpentanoic acid	0.380611	0.0027	positive
Age	D-Ribulose	0.380519	0.00270694	positive
Albumin	Ethylene brassylate	0.37971	0.00276894	positive
Six-metre walk	Dihydrojasmonic acid	0.37923	0.00280627	positive
Six-metre walk	Cafestol	0.379174	0.00281064	positive
Six-metre walk	1H-Pyrrole-2-carboxaldehyde	0.379035	0.00282159	positive
Age	Blennin B	-0.379017	0.00282299	negtive
Handgrip strength	2-Acetamido-2-deoxy-3-O-(.beta.-D-galactopyranosyl)-D-glucopyranose	-0.378935	0.00282947	negtive
Albumin	Gamma-Aminobutyric acid	-0.378793	0.00284068	negtive
Albumin	3-Hydroxy-4-butanolide	-0.378293	0.00288051	negtive
IL-6	Valyl-Arginine	-0.378124	0.00289403	negtive
Albumin	3-Deoxyarabinohexonic acid	-0.377932	0.00290958	negtive
ASMI	Val-Val	0.377888	0.0029131	positive
Age	Cassythicine	0.377709	0.00292758	positive
Age	N-Acetylputrescine	0.377376	0.00295483	positive
Albumin	Dolasetron	0.377237	0.00296622	positive
Uric acid	Cassythicine	-0.377105	0.00316012	negtive
Six-metre walk	4-Androsten-17.beta.-ol-3-one sulfate	-0.376944	0.00299036	negtive
Prealbumin	5,6-Isopropylidene-L-ascorbic acid	-0.376832	0.00299967	negtive
Age	6,7-dihydro-12-epi-LTB4	-0.376764	0.00300538	negtive
Handgrip strength	Tetradecanedioic acid	0.376484	0.00302871	positive
Albumin	1-Pyrroline-5-carboxylic acid	-0.37632	0.00304249	negtive
Handgrip strength	(3E,6Z)-Nonadien-1-yl acetate	0.375565	0.00310658	positive
25(OH)D	Gamma-Aminobutyric acid	-0.375554	0.00310752	negtive
Age	3-Amino-2-oxazolidone	0.375456	0.00311594	positive
Handgrip strength	17.beta.-Estradiol 3-.beta.-D-glucuronide	-0.375286	0.00313052	negtive
Albumin	Mono-(2-ethyl-5-oxohexyl) phthalate	0.374708	0.00318076	positive
Six-metre walk	1,5-Bis(4-hydroxy-3-methoxyphenyl)-1,4-pentadien-3-one	-0.374268	0.00321945	negtive
IL-6	Sedoheptulosan	0.374197	0.00322579	positive
Height	Sebacic acid	0.374164	0.00322872	positive
Handgrip strength	Glyceraldehyde	-0.373448	0.00329271	negtive
Uric acid	Xanthosine	0.373326	0.00349656	positive
25(OH)D	Prostaglandin PGE2 1-glyceryl ester	0.372748	0.00335647	positive
ASMI	Heptaminol	0.372748	0.00335647	positive
Weight	Methylimidazoleacetic acid	-0.372544	0.00337524	negtive
Height	Linoleic acid	0.372465	0.00338246	positive
Sex	Sebacic acid	-0.372267	0.00340087	negtive
Albumin	Uridine	0.371902	0.0034349	positive
Albumin	Epoxyeremopetasinorol	0.371874	0.0034375	positive
Six-metre walk	.beta.-Estradiol	0.371843	0.00344037	positive
25(OH)D	LysoPE 19:1	-0.370942	0.00352589	negtive
Six-metre walk	Hexadecanedioic acid	0.370812	0.00353832	positive
IL-6	3,4-Methylenesebacic acid	-0.370659	0.00355304	negtive
Six-metre walk	8(9)-Epoxy-5Z,11Z,14Z-eicosatrienoic acid, methyl ester	0.370171	0.00360045	positive
Age	3,4-Dihydroxyphenylvaleric acid	-0.370003	0.00361691	negtive
Prealbumin	Dihydroactinidiolide	0.369941	0.00362295	positive
25(OH)D	Sedoheptulose	-0.369775	0.00363935	negtive
Age	Curcumol	-0.369752	0.00364153	negtive
ASMI	(2-(4,4-dimethyl-4,5-dihydrooxazol-2-yl)-5-fluorophenyl)(phenyl)methanol	-0.369608	0.00365582	negtive
Handgrip strength	Glu-Ala	-0.369549	0.00366162	negtive
25(OH)D	Dodecanedioic acid	0.369247	0.00369173	positive
Age	L-trans-alpha-Amino-2-carboxycyclopropaneacetic acid	0.369196	0.00369679	positive
Handgrip strength	(R)-3-Hydroxy-5-phenylpentanoic acid	0.369048	0.00371161	positive
Uric acid	1,5-Anhydro-D-sorbitol	-0.368991	0.00392146	negtive
Height	2-Acetamido-2-deoxy-3-O-(.beta.-D-galactopyranosyl)-D-glucopyranose	-0.368122	0.00380553	negtive
ASMI	N-Acetylputrescine	-0.367774	0.00384139	negtive
Handgrip strength	Guanosine	0.367349	0.00388555	positive
Age	1,2,3-Propanetricarboxylic acid	-0.367276	0.00389317	negtive
Six-metre walk	1-(1-Pyrrolidinyl)-2-propanone	-0.367133	0.00390822	negtive
Six-metre walk	Mono-(2-ethyl-5-oxohexyl) phthalate	0.367077	0.00391408	positive
ASMI	1-(1-Pyrrolidinyl)-2-propanone	-0.366996	0.0039226	negtive
BMI	Undecylenic acid	0.366978	0.00392446	positive
Six-metre walk	Glu-Ala	-0.366882	0.00393465	negtive
Six-metre walk	(-)-Chimonanthine	0.366854	0.00393759	positive
Albumin	Verimol B	0.366511	0.00397398	positive
IL-6	Val-Val	-0.366481	0.00397717	negtive
Albumin	xi-8-Hydroxyhexadecanedioic acid	0.366178	0.00400966	positive
Height	13,14-Dihydro-15-ketotetranorprostaglandin F1.alpha.	0.366118	0.00401612	positive
Albumin	5-Hydroxyisophthalic acid	0.365983	0.0040306	positive
Prealbumin	(R)-3-Hydroxy-5-phenylpentanoic acid	0.365801	0.00405028	positive
25(OH)D	2-Acetamido-2-deoxy-3-O-(.beta.-D-galactopyranosyl)-D-glucopyranose	-0.365746	0.00405631	negtive
ASMI	2-Acetamido-2-deoxy-3-O-(.beta.-D-galactopyranosyl)-D-glucopyranose	-0.365273	0.00410785	negtive
25(OH)D	DL-Leu-DL-Val	0.365218	0.00411396	positive
Prealbumin	3,4-Methylenesebacic acid	0.365079	0.00412925	positive
Sex	Echinocystic acid-3-O-glucoside	0.364196	0.0042276	positive
Six-metre walk	D-(+)-Cellotriose	-0.363816	0.00427059	negtive
Six-metre walk	D-1-[(3-Carboxypropyl)amino]-1-deoxyfructose	-0.363732	0.0042801	negtive
Six-metre walk	Sedoheptulose	-0.363286	0.00433111	negtive
ALT	Echinocystic acid-3-O-glucoside	-0.362772	0.00439062	negtive
Prealbumin	xi-8-Hydroxyhexadecanedioic acid	0.362717	0.00439699	positive
Weight	Traumatic acid	0.362482	0.00442449	positive
IL-6	Ile-Val	-0.362108	0.00446845	negtive
Handgrip strength	Guanine	0.361807	0.00450418	positive
Age	3-Hydroxypicolinic acid	-0.361795	0.00450554	negtive
Albumin	Curcumol	0.361704	0.00451645	positive
Age	Cinncassiol E	-0.361573	0.00453211	negtive
25(OH)D	5,6-Isopropylidene-L-ascorbic acid	-0.361467	0.00454485	negtive
Six-metre walk	Piperidine	-0.361279	0.00456739	negtive
Albumin	9,10,13-Trihydroxystearic acid	0.360426	0.00467125	positive
Age	5,6-Isopropylidene-L-ascorbic acid	0.360043	0.00471855	positive
Handgrip strength	D-1-[(3-Carboxypropyl)amino]-1-deoxyfructose	-0.359746	0.00475548	negtive
ASMI	Verbasoside	-0.359605	0.00477311	negtive
Albumin	Val-Val	0.359425	0.00479565	positive
Prealbumin	Ile-Val	0.359299	0.00481154	positive
ALT	2,3,4,5-Tetrahydroxypentanoic acid	-0.359265	0.00481584	negtive
ASMI	D-(+)-Cellotriose	-0.358744	0.00488211	negtive
IL-6	Sedoheptulose	0.358682	0.00488999	positive
IL-6	Guanine	-0.358571	0.00490426	negtive
Handgrip strength	Acylcarnitine 9:0	-0.35852	0.00491069	negtive
Creatinine	1-(1-Pyrrolidinyl)-2-propanone	-0.358188	0.00495358	negtive
25(OH)D	Piperidine	-0.358132	0.00496078	negtive
Age	1-(1-Pyrrolidinyl)-2-propanone	0.358123	0.00496199	positive
Six-metre walk	17.beta.-Estradiol 3-.beta.-D-glucuronide	-0.357014	0.00510756	negtive
IL-6	Uridine	-0.356342	0.00519763	negtive
ASMI	Curcumol	0.356298	0.00520354	positive
Age	Sedoheptulosan	0.355508	0.0053114	positive
Age	Myristoylglycine	0.355229	0.00534981	positive
Six-metre walk	Guanosine	0.354952	0.00538842	positive
IL-6	Verbasoside	0.354671	0.00542767	positive
ASMI	Polyethylene, oxidized	0.354631	0.00543324	positive
Prealbumin	Sedoheptulosan	-0.354603	0.00543714	negtive
Handgrip strength	Verbasoside	-0.354426	0.00546206	negtive
Sex	1H-Pyrrole-2-carboxaldehyde	-0.354107	0.00550724	negtive
Uric acid	Tyramine	-0.353932	0.00577639	negtive
CRP	Oxandrolone	-0.353838	0.00554566	negtive
Age	4-Phenyl-2-butyl acetate	-0.353783	0.00555353	negtive
25(OH)D	D-(+)-Cellotriose	-0.353659	0.0055713	negtive
Age	1H-Pyrrole-2-carboxaldehyde	-0.353226	0.00563368	negtive
Weight	Hypoxanthine	0.352225	0.00578046	positive
Sex	Brassinolide	-0.35209	0.00580058	negtive
Age	FAHFA 20:2; FAHFA(16:2/4:0)	-0.351807	0.00584269	negtive
ALT	Naringenin	-0.351529	0.00588449	negtive
25(OH)D	6,7-dihydro-12-epi-LTB4	0.351186	0.00593636	positive
ASMI	Arg-Gln	0.35113	0.0059448	positive
Age	palythine	-0.351112	0.0059476	negtive
ASMI	1,5-Bis(4-hydroxy-3-methoxyphenyl)-1,4-pentadien-3-one	-0.351047	0.00595748	negtive
25(OH)D	3,4-Epoxynonanal	0.350936	0.00597442	positive
CRP	FAHFA 21:2; FAHFA(17:2/4:0)	-0.350834	0.0059899	negtive
Handgrip strength	palythine	0.350806	0.00599427	positive
ASMI	Ile-Val	0.350797	0.00599566	positive
BMI	Termitomycamide E	-0.35064	0.00601973	negtive
Handgrip strength	N-Carbamoyl-2-amino-2-(4-hydroxyphenyl)acetic acid	-0.350527	0.00603703	negtive
Age	(R)-3-Hydroxy-5-phenylpentanoic acid	-0.350444	0.00604987	negtive
Age	Hexamethylene bisacetamide	0.350416	0.00605416	positive
Prealbumin	Glu-Ala	-0.350074	0.00610716	negtive
Sex	Cholesta-4,6-dien-3-one	-0.350072	0.00610754	negtive
Age	Atractylenolide III	-0.350055	0.00611024	negtive
Prealbumin	Blennin B	0.349963	0.00612447	positive
Handgrip strength	3,4-Methylenesebacic acid	0.349831	0.00614511	positive
Age	Conhydrinone	0.349749	0.00615804	positive
Handgrip strength	Ethylene brassylate	0.349358	0.00621957	positive
Uric acid	1,5-Bis(4-hydroxy-3-methoxyphenyl)-1,4-pentadien-3-one	-0.34893	0.00654467	negtive
Albumin	1H-Pyrrole-2-carboxaldehyde	0.348839	0.00630211	positive
Albumin	Ser-Tyr	0.348561	0.00634669	positive
ASMI	Entecavir	-0.347907	0.00645264	negtive
25(OH)D	Furan	-0.347546	0.00651186	negtive
Triglyceride	Guanosine	0.347331	0.00654735	positive
IL-6	15,16-DiHODE	-0.346844	0.00662831	negtive
ASMI	9-Oxo-11-(3-pentyl-2-oxiranyl)-10E-undecenoic acid	0.346823	0.00663172	positive
25(OH)D	Dihydroactinidiolide	0.34674	0.00664567	positive
Height	Brassinolide	0.346461	0.00669251	positive
Handgrip strength	Xanthine	0.346071	0.00675855	positive
Age	3-Hydroxypyridine	0.345575	0.00684335	positive
25(OH)D	Benfuresate	0.345406	0.00687245	positive
AST	Anhydrocinnzeylanol	-0.345244	0.00690053	negtive
Creatinine	3-Deoxyarabinohexonic acid	-0.34499	0.00694469	negtive
IL-6	3-Hydroxypyridine	0.344894	0.00696135	positive
Six-metre walk	FAHFA 21:0; FAHFA(18:0/3:0)	-0.34422	0.00707983	negtive
Albumin	(Z)-3-Oxo-2-(2-pentenyl)-1-cyclopenteneacetic acid	0.344115	0.00709849	positive
Six-metre walk	3-Amino-2-oxazolidone	-0.343746	0.00716418	negtive
25(OH)D	Styrene Oxide	-0.343684	0.00717537	negtive
Age	Furan	0.343656	0.0071804	positive
Six-metre walk	Furan	-0.343439	0.00721922	negtive
ASMI	Pregnenolone sulfate	-0.343406	0.00722531	negtive
Handgrip strength	Gly-Glu	-0.343286	0.00724688	negtive
Handgrip strength	5,6-Isopropylidene-L-ascorbic acid	-0.343147	0.00727209	negtive
ASMI	N-lactoyl-Valine	-0.342989	0.00730078	negtive
ASMI	3-Hydroxypyridine	-0.342906	0.00731596	negtive
ASMI	DL-Leu-DL-Val	0.342628	0.00736675	positive
Handgrip strength	Galactinol	-0.34259	0.00737368	negtive
Albumin	Enterodiol	0.34217	0.00745115	positive
Sex	2,3,4,5-Tetrahydroxypentanoic acid	0.342001	0.00748242	positive
Albumin	Herculin	0.34192	0.00749759	positive
25(OH)D	Xanthine	0.341739	0.00753135	positive
BMI	Cholesterol	-0.341692	0.00753996	negtive
Prealbumin	1,5-Anhydro-D-sorbitol	-0.3416	0.00755735	negtive
Drinking status	Enterodiol	-0.341524	0.00757155	negtive
Triglyceride	Hypoxanthine	0.341244	0.00762419	positive
IL-6	(-)-Chimonanthine	-0.340994	0.00767158	negtive
25(OH)D	Heptaminol	0.340572	0.00775225	positive
Six-metre walk	Methylimidazoleacetic acid	-0.33976	0.00790917	negtive
IL-6	D-1-[(3-Carboxypropyl)amino]-1-deoxyfructose	0.339685	0.00792379	positive
BMI	Hypoxanthine	0.339497	0.00796057	positive
Six-metre walk	2-Hydroxyglutarate	-0.339342	0.0079911	negtive
25(OH)D	N-lactoyl-Valine	-0.339127	0.00803357	negtive
Six-metre walk	S-Hydroprene	0.339063	0.00804613	positive
BMI	2,2,6,6-Tetramethyl-4-piperidinone	-0.339053	0.0080482	negtive
Age	Brassinolide	-0.338898	0.00807891	negtive
Six-metre walk	Guanine	0.33884	0.00809039	positive
Six-metre walk	1,2,3,4,5,6-Hexahydro-5-methyl-7H-cyclopenta[b]pyridin-7-one	-0.338784	0.00810149	negtive
Age	Enterodiol	-0.338703	0.00811769	negtive
Handgrip strength	Methylimidazoleacetic acid	-0.338524	0.00815357	negtive
Weight	Curcumol	0.338494	0.00815952	positive
25(OH)D	Tyramine	-0.338376	0.00818312	negtive
Uric acid	Linoleic acid	0.338261	0.00849034	positive
Handgrip strength	Trehalose 6-phosphate	-0.338217	0.00821514	negtive
BMI	3-(1-Pyrrolidinyl)-2-butanone	-0.338052	0.00824846	negtive
Prealbumin	3-Hydroxypicolinic acid	0.337543	0.00835213	positive
IL-6	Undecanedioic acid	-0.337178	0.008427	negtive
Triglyceride	L-Dihydroorotic acid	0.336992	0.00846538	positive
IL-6	Ethylene brassylate	-0.336872	0.00849037	negtive
Weight	Allose	-0.336715	0.00852295	negtive
Weight	Inosine	0.336493	0.00856936	positive
Drinking status	Ribothymidine	0.336037	0.0086652	positive
Uric acid	Verbasoside	-0.335816	0.00900174	negtive
Handgrip strength	Acylcarnitine 12:1	-0.335377	0.00880562	negtive
Uric acid	Cholesta-4,6-dien-3-one	0.335371	0.00909756	positive
25(OH)D	Galactinol	-0.335237	0.00883565	negtive
Prealbumin	17.beta.-Estradiol 3-.beta.-D-glucuronide	-0.335098	0.00886553	negtive
Weight	Dihydrojasmonic acid	0.334603	0.00897276	positive
ASMI	Guanosine	0.33457	0.00897992	positive
Six-metre walk	Verbasoside	-0.334297	0.0090396	negtive
Uric acid	1-(1-Pyrrolidinyl)-2-propanone	-0.333759	0.00945242	negtive
Handgrip strength	1H-Pyrrole-2-carboxaldehyde	0.333706	0.00916994	positive
Albumin	Galactinol	-0.333695	0.00917238	negtive
Height	20-dihydroxyleukotriene B4	0.333543	0.00920611	positive
BMI	Curcumol	0.332773	0.0093789	positive
CRP	8(9)-Epoxy-5Z,11Z,14Z-eicosatrienoic acid, methyl ester	-0.332675	0.00940102	negtive
Height	Cholesta-4,6-dien-3-one	0.332596	0.00941897	positive
ASMI	Valyl-Arginine	0.332236	0.00950114	positive
Six-metre walk	Acylcarnitine 12:1	-0.332234	0.00950155	negtive
Handgrip strength	Pyrasulfotole	-0.332118	0.0095281	negtive
Six-metre walk	5,6-Isopropylidene-L-ascorbic acid	-0.332067	0.00953988	negtive
Six-metre walk	1,2,3-Propanetricarboxylic acid	0.331872	0.00958478	positive
IL-6	Cassythicine	0.331802	0.00960076	positive
Albumin	Undecanedioic acid	0.331749	0.00961298	positive
Handgrip strength	1-(1-Pyrrolidinyl)-2-propanone	-0.331589	0.00965015	negtive
Albumin	5,6-Isopropylidene-L-ascorbic acid	-0.331555	0.00965804	negtive
Creatinine	LysoPE 17:1	0.331208	0.00973893	positive
IL-6	DL-Leu-DL-Val	-0.330967	0.00979541	negtive
Albumin	FAHFA 20:2; FAHFA(16:2/4:0)	0.330916	0.00980737	positive
IL-6	Sebacic acid	-0.330605	0.00988081	negtive
Handgrip strength	6,7-dihydro-12-epi-LTB4	0.330531	0.00989834	positive
IL-6	Atractylenolide III	-0.33041	0.00992706	negtive
ASMI	Enterolactone	0.330346	0.00994212	positive
Uric acid	Uridine	0.330314	0.0102519	positive
25(OH)D	Blennin B	0.330152	0.00998851	positive
Weight	Styrene Oxide	-0.3301	0.0100009	negtive
Albumin	Pilocarpine	-0.329332	0.0101861	negtive
Handgrip strength	Arg-Gln	0.329027	0.0102606	positive
IL-6	2-Acetamido-2-deoxy-3-O-(.beta.-D-galactopyranosyl)-D-glucopyranose	0.328878	0.0102971	positive
Weight	Xanthosine	0.32846	0.0104	positive
Smoking status	Cinncassiol E	0.328459	0.0104002	positive
Age	2-Hydroxyglutarate	0.328409	0.0104126	positive
25(OH)D	Trehalose 6-phosphate	-0.328374	0.0104214	negtive
Age	Marasmone	-0.327992	0.0105164	negtive
AST	Naringenin	-0.327957	0.0105252	negtive
IL-6	8(9)-Epoxy-5Z,11Z,14Z-eicosatrienoic acid, methyl ester	-0.327791	0.0105666	negtive
ASMI	5,6-Isopropylidene-L-ascorbic acid	-0.327401	0.0106649	negtive
Handgrip strength	FAHFA 21:2; FAHFA(17:2/4:0)	0.327356	0.0106764	positive
Age	Sedoheptulose	0.327268	0.0106985	positive
Creatinine	N-Acetylcadaverine	-0.326929	0.010785	negtive
Albumin	LysoPE 19:1	-0.326776	0.0108242	negtive
Albumin	20-COOH-10,11-dihydro-LTB4	0.326776	0.0108242	positive
IL-6	1,5-Anhydro-D-sorbitol	0.326761	0.010828	positive
25(OH)D	Guanine	0.326706	0.0108419	positive
Triglyceride	Guanine	0.326654	0.0108553	positive
Handgrip strength	3-Amino-2-oxazolidone	-0.32652	0.0108898	negtive
25(OH)D	3-Deoxyarabinohexonic acid	-0.326401	0.0109206	negtive
Six-metre walk	N-lactoyl-Valine	-0.326213	0.0109691	negtive
Age	D-(+)-Cellotriose	0.326183	0.0109768	positive
Sex	3-Deoxyarabinohexonic acid	0.325859	0.0110611	positive
IL-6	Hexadecanedioic acid	-0.325814	0.0110731	negtive
Height	2,3,4,5-Tetrahydroxypentanoic acid	-0.325803	0.0110759	negtive
Age	2-Acetamido-2-deoxy-3-O-(.beta.-D-galactopyranosyl)-D-glucopyranose	0.325432	0.0111731	positive
Handgrip strength	3b-Hydroxy-5-cholenoic acid	0.325323	0.011202	positive
Age	Propofol .beta.-D-glucuronide	-0.325265	0.0112171	negtive
25(OH)D	4-Androsten-17.beta.-ol-3-one sulfate	-0.325039	0.011277	negtive
ASMI	Guanine	0.324928	0.0113065	positive
Albumin	Benfuresate	0.324914	0.0113103	positive
Handgrip strength	Marasmone	0.324766	0.0113499	positive
HbA1c	Cafestol	0.324458	0.0114323	positive
Uric acid	Styrene Oxide	-0.324312	0.0117857	negtive
25(OH)D	20-COOH-10,11-dihydro-LTB4	0.324261	0.0114852	positive
Handgrip strength	Mono-(2-ethyl-5-oxohexyl) phthalate	0.324209	0.0114994	positive
Six-metre walk	Cassythicine	-0.324206	0.0115	negtive
Uric acid	Hypoxanthine	0.323923	0.0118917	positive
ASMI	Ethylene brassylate	0.3239	0.0115829	positive
Prealbumin	13,14-Dihydro-15-ketotetranorprostaglandin F1.alpha.	0.323872	0.0115905	positive
Handgrip strength	4-Phenyl-2-butyl acetate	0.323707	0.0116354	positive
Height	Undecylenic acid	0.323631	0.0116562	positive
Six-metre walk	15,16-DiHODE	0.323621	0.011659	positive
Smoking status	3-Deoxyarabinohexonic acid	-0.323366	0.0117287	negtive
Six-metre walk	Blennin B	0.322729	0.0119049	positive
ASMI	4-Androsten-17.beta.-ol-3-one sulfate	-0.322705	0.0119115	negtive
Age	Dihydrophaseic acid	-0.322427	0.011989	negtive
Age	Glu-Ala	0.322205	0.0120514	positive
Age	Dihydrojasmonic acid	-0.322094	0.0120828	negtive
Age	3-Hydroxy-4-butanolide	0.321982	0.0121142	positive
Handgrip strength	Enterolactone	0.321925	0.0121304	positive
Sex	3,8-Dihydroxy-6-methoxy-7(11)-eremophilen-12,8-olide	-0.321824	0.0121589	negtive
Sex	Psychosine	-0.321824	0.0121589	negtive
Prealbumin	Heptaminol	0.321816	0.0121612	positive
Weight	Dodecanedioic acid	0.321706	0.0121925	positive
Handgrip strength	L-Dihydroorotic acid	0.321674	0.0122014	positive
Six-metre walk	Oxandrolone	0.32167	0.0122027	positive
Albumin	Monolinolenin (9c,12c,15c)	0.321496	0.0122521	positive
Six-metre walk	Acylcarnitine 9:0	-0.321335	0.0122981	negtive
ALT	Guanine	0.321224	0.01233	positive
Weight	Brassinolide	0.321205	0.0123353	positive
Height	(-)-Chimonanthine	0.320791	0.0124545	positive
IL-6	Herculin	-0.320382	0.0125734	negtive
Handgrip strength	Propofol .beta.-D-glucuronide	0.320337	0.0125864	positive
Six-metre walk	Myristoylglycine	-0.320109	0.0126533	negtive
Prealbumin	Pilocarpine	-0.320093	0.0126578	negtive
ASMI	Piperidine	-0.320066	0.012666	negtive
Weight	1,5-Anhydro-D-sorbitol	-0.320038	0.0126741	negtive
Sex	13,14-Dihydro-15-ketotetranorprostaglandin F1.alpha.	-0.319806	0.0127422	negtive
25(OH)D	Sebacic acid	0.319593	0.0128052	positive
ALT	Undecylenic acid	0.319471	0.0128416	positive
Age	N-lactoyl-Valine	0.319423	0.0128558	positive
Albumin	Prostaglandin PGE2 1-glyceryl ester	0.319356	0.0128755	positive
Handgrip strength	Furan	-0.319195	0.0129235	negtive
ASMI	N-Carbamoyl-2-amino-2-(4-hydroxyphenyl)acetic acid	-0.319176	0.0129292	negtive
Prealbumin	Ser-Tyr	0.318787	0.0130459	positive
BMI	Imidazole-4-acetaldehyde	-0.318213	0.0132198	negtive
ASMI	Hexadecanedioic acid	0.318121	0.0132479	positive
Weight	Linoleic acid	0.318064	0.0132651	positive
Height	Mono-(2-ethyl-5-oxohexyl) phthalate	0.318035	0.013274	positive
Height	Ser-Tyr	0.317645	0.0133936	positive
Triglyceride	13-Hydroxymarasmene	-0.317011	0.0135902	negtive
25(OH)D	Elenaic acid	-0.317009	0.0135907	negtive
Prealbumin	1-Pyrroline-5-carboxylic acid	-0.316842	0.0136428	negtive
IL-6	Allose	0.31626	0.0138262	positive
Six-metre walk	(Z)-3-Oxo-2-(2-pentenyl)-1-cyclopenteneacetic acid	0.316067	0.0138872	positive
IL-6	Diethylphosphate	-0.315563	0.014048	negtive
Six-metre walk	Gly-Glu	-0.315537	0.0140563	negtive
Handgrip strength	Dihydrojasmonic acid	0.315491	0.0140711	positive
Triglyceride	Sedoheptulose	-0.315427	0.0140919	negtive
IL-6	Linsidomine cation	-0.315229	0.0141556	negtive
ASMI	Acylcarnitine 9:0	-0.315092	0.0141999	negtive
IL-6	Glyceraldehyde	0.315062	0.0142097	positive
Albumin	3-Hydroxypyridine	-0.314494	0.0143947	negtive
AST	Verbasoside	-0.314233	0.0144805	negtive
Uric acid	Guanine	0.313976	0.0148967	positive
Prealbumin	1,2,3-Propanetricarboxylic acid	0.313758	0.0146374	positive
BMI	Styrene Oxide	-0.313628	0.0146808	negtive
ASMI	4-Phenyl-2-butyl acetate	0.313147	0.0148418	positive
Age	Acylcarnitine 9:0	0.313107	0.0148552	positive
Triglyceride	Allose	-0.312787	0.0149634	negtive
CRP	13-Hydroxymarasmene	-0.312709	0.0149898	negtive
Six-metre walk	Polyethylene, oxidized	0.312443	0.0150801	positive
ASMI	1H-Pyrrole-2-carboxaldehyde	0.312286	0.0151339	positive
Handgrip strength	Verimol B	0.312121	0.0151902	positive
IL-6	Heptaminol	-0.312054	0.0152135	negtive
Weight	Uridine	0.311838	0.0152876	positive
Prealbumin	Curcumol	0.311813	0.0152962	positive
Handgrip strength	2,3,4,5-Tetrahydroxypentanoic acid	-0.311787	0.0153052	negtive
Handgrip strength	N-lactoyl-Valine	-0.311731	0.0153244	negtive
Albumin	Gly-Glu	-0.310993	0.0155817	negtive
Smoking status	Psychosine	0.310898	0.0156148	positive
IL-6	(9Z,12Z,14E)-16-Hydroxy-9,12,14-octadecatrienoic acid	-0.310299	0.0158266	negtive
Weight	Echinocystic acid-3-O-glucoside	-0.310282	0.0158327	negtive
25(OH)D	Methylimidazoleacetic acid	-0.310229	0.0158513	negtive
Age	Hexadecanedioic acid	-0.310019	0.0159263	negtive
Albumin	D-Ribulose	-0.309992	0.0159358	negtive
Sex	Linoleic acid	-0.309718	0.0160342	negtive
CRP	Verbasoside	0.309566	0.0160887	positive
Handgrip strength	(-)-Chimonanthine	0.309559	0.0160913	positive
Prealbumin	(-)-Chimonanthine	0.309535	0.0161001	positive
Albumin	FAHFA 21:2; FAHFA(17:2/4:0)	0.30952	0.0161055	positive
Handgrip strength	15,16-DiHODE	0.309503	0.0161114	positive
Six-metre walk	Gibberellin A75	0.309266	0.0161974	positive
Albumin	S-Hydroprene	0.30902	0.0162867	positive
Height	Arg-Gln	0.308959	0.016309	positive
25(OH)D	1,2,3,4,5,6-Hexahydro-5-methyl-7H-cyclopenta[b]pyridin-7-one	-0.308951	0.0163117	negtive
Albumin	Tyramine	-0.308936	0.0163171	negtive
Albumin	D-(+)-Cellotriose	-0.308853	0.0163476	negtive
Six-metre walk	2,3,4,5-Tetrahydroxypentanoic acid	-0.30882	0.0163598	negtive
Six-metre walk	palythine	0.308764	0.0163802	positive
ALT	Hypoxanthine	0.308256	0.016567	positive
25(OH)D	Dihydrojasmonic acid	0.308229	0.016577	positive
Albumin	N-Acetylcadaverine	-0.308186	0.0165928	negtive
25(OH)D	2-Amino-5-phenylpyridine	-0.308062	0.0166387	negtive
Sex	2-Acetamido-2-deoxy-3-O-(.beta.-D-galactopyranosyl)-D-glucopyranose	0.3077	0.0167734	positive
Albumin	Myristoylglycine	-0.307547	0.0168307	negtive
Height	FAHFA 21:2; FAHFA(17:2/4:0)	0.306954	0.017054	positive
Age	Echinocystic acid-3-O-glucoside	0.306764	0.0171262	positive
Six-metre walk	Pyrasulfotole	-0.30659	0.0171925	negtive
ASMI	(3E,6Z)-Nonadien-1-yl acetate	0.306339	0.0172882	positive
Smoking status	Sebacic acid	0.306227	0.0173314	positive
ASMI	Gibberellin A75	0.306089	0.0173843	positive
Prealbumin	1-(1-Pyrrolidinyl)-2-propanone	-0.305811	0.0174916	negtive
Uric acid	Guanosine	0.305807	0.017834	positive
25(OH)D	Conhydrinone	-0.305784	0.0175023	negtive
Handgrip strength	3,4-Epoxynonanal	0.305744	0.0175178	positive
Age	Verbasoside	0.305734	0.0175214	positive
Age	N-Carbamoyl-2-amino-2-(4-hydroxyphenyl)acetic acid	0.305623	0.0175646	positive
Uric acid	Benfuresate	0.305529	0.0179421	positive
ASMI	Acylcarnitine 12:1	-0.305506	0.0176102	negtive
Age	Icaritin	0.305289	0.0176947	positive
Creatinine	2,2,4,4-Tetramethyl-6-(1-oxobutyl)-1,3,5-cyclohexanetrione	0.305283	0.0176969	positive
IL-6	Ricinoleic acid methyl ester	0.305118	0.0177618	positive
Prealbumin	Tyramine	-0.304867	0.0178605	negtive
Weight	Linsidomine cation	0.304778	0.0178955	positive
25(OH)D	Glyceraldehyde	-0.304728	0.0179153	negtive
Albumin	2,2,6,6-Tetramethyl-4-piperidinone	-0.304685	0.0179323	negtive
ASMI	Psychosine	0.30445	0.0180254	positive
IL-6	N-Acetylcadaverine	0.304449	0.0180257	positive
Drinking status	Urolithin D	-0.303898	0.0182458	negtive
Sex	Arg-Gln	-0.303665	0.0183396	negtive
IL-6	3-Hydroxy-4-butanolide	0.303391	0.0184502	positive
Age	Valyl-Proline	-0.303258	0.018504	negtive
ASMI	2-Hydroxyglutarate	-0.303227	0.0185166	negtive
Uric acid	2,2,4,4-Tetramethyl-6-(1-oxobutyl)-1,3,5-cyclohexanetrione	0.303195	0.0188724	positive
Creatinine	Sebacic acid	0.303144	0.0185505	positive
Age	8(9)-Epoxy-5Z,11Z,14Z-eicosatrienoic acid, methyl ester	-0.303036	0.0185946	negtive
25(OH)D	3-Hydroxy-4-butanolide	-0.302977	0.0186184	negtive
IL-6	Benfuresate	-0.302889	0.0186543	negtive
Prealbumin	DL-Leu-DL-Val	0.302866	0.0186638	positive
AST	Undecanedioic acid	0.302652	0.0187516	positive
CRP	xi-8-Hydroxyhexadecanedioic acid	-0.302475	0.0188244	negtive
25(OH)D	1H-Pyrrole-2-carboxaldehyde	0.302449	0.018835	positive
Prealbumin	6,7-dihydro-12-epi-LTB4	0.302171	0.0189499	positive
Creatinine	Acylcarnitine 12:1	-0.302116	0.0189729	negtive
Height	Isosativan	0.302082	0.0189871	positive
CRP	Gravolenic acid	-0.301307	0.019311	negtive
IL-6	Hypoxanthine	-0.301274	0.019325	negtive
ASMI	Propofol .beta.-D-glucuronide	0.301143	0.01938	positive
ASMI	6,7-dihydro-12-epi-LTB4	0.300977	0.0194506	positive
Albumin	1,2,3-Propanetricarboxylic acid	0.300961	0.019457	positive
Drinking status	Oxandrolone	-0.300927	0.0194715	negtive
Height	Psychosine	0.300634	0.0195962	positive
Prealbumin	Icaritin	-0.300504	0.0196516	negtive
IL-6	LysoPE 17:1	0.300271	0.0197515	positive
Albumin	Guanosine	0.299739	0.0199812	positive
ASMI	Myristoylglycine	-0.299476	0.0200953	negtive
Uric acid	2-Acetamido-2-deoxy-3-O-(.beta.-D-galactopyranosyl)-D-glucopyranose	-0.299361	0.0204904	negtive
Albumin	Diethylphosphate	0.298877	0.0203576	positive
ASMI	palythine	0.298754	0.0204121	positive
Albumin	Piperidine	-0.298516	0.0205172	negtive
BMI	3-Deoxyarabinohexonic acid	-0.298318	0.0206055	negtive
ASMI	Anhydrocinnzeylanol	0.298226	0.0206463	positive
Age	Dihydroactinidiolide	-0.298111	0.0206975	negtive
Handgrip strength	Monolinolenin (9c,12c,15c)	0.298085	0.0207093	positive
Height	2,2,4,4-Tetramethyl-6-(1-oxobutyl)-1,3,5-cyclohexanetrione	0.297906	0.0207895	positive
25(OH)D	17.beta.-Estradiol 3-.beta.-D-glucuronide	-0.297781	0.0208453	negtive
Prealbumin	Galactinol	-0.297587	0.0209329	negtive
Six-metre walk	3b-Hydroxy-5-cholenoic acid	0.297586	0.0209331	positive
BMI	Guanine	0.297539	0.0209542	positive
25(OH)D	Cholesta-4,6-dien-3-one	0.297281	0.0210711	positive
Handgrip strength	3-Hydroxy-4-butanolide	-0.297166	0.0211235	negtive
ASMI	3-Amino-2-oxazolidone	-0.296837	0.0212735	negtive
IL-6	1,2,3,4,5,6-Hexahydro-5-methyl-7H-cyclopenta[b]pyridin-7-one	0.296371	0.0214871	positive
Prealbumin	N-Acetylcadaverine	-0.296309	0.0215161	negtive
25(OH)D	(9Z,12Z,14E)-16-Hydroxy-9,12,14-octadecatrienoic acid	0.296309	0.0215161	positive
Handgrip strength	Dolasetron	0.296302	0.021519	positive
Height	1H-Pyrrole-2-carboxaldehyde	0.296291	0.0215244	positive
Handgrip strength	Curcumol	0.295829	0.0217386	positive
Prealbumin	Xanthine	0.29567	0.0218129	positive
Weight	Ganoderic acid A	-0.295606	0.0218428	negtive
Sex	Diethylphosphate	-0.295594	0.0218482	negtive
Age	Verimol B	-0.295496	0.0218941	negtive
Six-metre walk	FAHFA 20:2; FAHFA(16:2/4:0)	0.295217	0.0220251	positive
IL-6	3,4-Epoxynonanal	-0.294895	0.0221771	negtive
Uric acid	D-(+)-Cellotriose	-0.294582	0.0226716	negtive
Handgrip strength	Oxandrolone	0.294576	0.0223289	positive
IL-6	Gamma-Aminobutyric acid	0.294394	0.0224156	positive
Handgrip strength	Cassythicine	-0.294325	0.0224486	negtive
ALT	Inosine	0.294091	0.0225608	positive
Prealbumin	2,2,4,4-Tetramethyl-6-(1-oxobutyl)-1,3,5-cyclohexanetrione	0.293975	0.0226167	positive
Drinking status	Psychosine	0.29379	0.0227059	positive
Uric acid	Trehalose 6-phosphate	-0.293748	0.0230716	negtive
Triglyceride	1,2,3-Propanetricarboxylic acid	0.293555	0.0228195	positive
Weight	Ser-Tyr	0.293493	0.0228497	positive
Albumin	.beta.-Estradiol	0.293487	0.0228527	positive
Albumin	Tetradecanedioic acid	0.293376	0.0229068	positive
Uric acid	Verimol B	0.293193	0.0233416	positive
Weight	Imidazole-4-acetaldehyde	-0.29316	0.0230122	negtive
Six-metre walk	Marasmone	0.293098	0.023042	positive
Creatinine	Ser-Tyr	-0.29303	0.0230756	negtive
ASMI	(-)-Chimonanthine	0.292891	0.0231437	positive
Six-metre walk	Dolasetron	0.292792	0.0231925	positive
Six-metre walk	N-Carbamoyl-2-amino-2-(4-hydroxyphenyl)acetic acid	-0.292513	0.0233299	negtive
Handgrip strength	5-(3',5'-Dihydroxyphenyl)-gamma-valerolactone	-0.292403	0.0233843	negtive
Age	2,2,6,6-Tetramethyl-4-piperidinone	0.29238	0.0233959	positive
ALT	Epoxyeremopetasinorol	0.292338	0.0234167	positive
ASMI	Trehalose 6-phosphate	-0.292335	0.023418	negtive
Six-metre walk	Propofol .beta.-D-glucuronide	0.292151	0.0235097	positive
Sex	Traumatic acid	-0.291558	0.023806	negtive
ALT	Undecanedioic acid	0.291475	0.0238479	positive
ASMI	Blennin B	0.291391	0.0238905	positive
25(OH)D	Glu-Ala	-0.291391	0.0238905	negtive
Albumin	Sebacic acid	0.290958	0.0241095	positive
AST	LysoPC 20:1	-0.290626	0.0242787	negtive
Prealbumin	3-Hydroxypyridine	-0.290613	0.0242857	negtive
CRP	Monolinolenin (9c,12c,15c)	-0.290295	0.0244486	negtive
Weight	20-dihydroxyleukotriene B4	0.290213	0.0244907	positive
ASMI	FAHFA 21:0; FAHFA(18:0/3:0)	-0.290168	0.024514	negtive
Age	3b-Hydroxy-5-cholenoic acid	-0.290043	0.0245786	negtive
Six-metre walk	FAHFA 21:2; FAHFA(17:2/4:0)	0.289977	0.0246128	positive
Smoking status	D-1-[(3-Carboxypropyl)amino]-1-deoxyfructose	-0.28979	0.0247095	negtive
Albumin	Furan	-0.289763	0.0247234	negtive
25(OH)D	FAHFA 21:0; FAHFA(18:0/3:0)	-0.289418	0.0249033	negtive
Six-metre walk	3-Hydroxypicolinic acid	0.289168	0.025034	positive
Uric acid	Gly-Glu	-0.288969	0.0254827	negtive
Weight	D-Ribulose	-0.288962	0.0251421	negtive
25(OH)D	1-Pyrroline-5-carboxylic acid	-0.28889	0.0251804	negtive
Weight	Termitomycamide E	-0.288768	0.0252448	negtive
ALT	2,2,4,4-Tetramethyl-6-(1-oxobutyl)-1,3,5-cyclohexanetrione	0.288553	0.0253584	positive
Six-metre walk	L-trans-alpha-Amino-2-carboxycyclopropaneacetic acid	-0.287942	0.0256845	negtive
ALT	Verbasoside	-0.28783	0.0257447	negtive
IL-6	5,6-Isopropylidene-L-ascorbic acid	0.28782	0.0257498	positive
Uric acid	Linsidomine cation	0.287802	0.0261029	positive
IL-6	L-Dihydroorotic acid	-0.287764	0.0257797	negtive
ASMI	8(9)-Epoxy-5Z,11Z,14Z-eicosatrienoic acid, methyl ester	0.287667	0.025832	positive
Sex	Dodecanedioic acid	-0.287523	0.0259098	negtive
Uric acid	3-Deoxyarabinohexonic acid	-0.287191	0.0264328	negtive
ALT	Traumatic acid	0.287106	0.0261359	positive
Weight	3b-Hydroxy-5-cholenoic acid	0.2871	0.0261391	positive
Height	Verimol B	0.286908	0.0262438	positive
Albumin	Styrene Oxide	-0.286818	0.0262931	negtive
Albumin	Glu-Ala	-0.28654	0.0264454	negtive
Age	all-trans-13,14-Dihydroretinol	-0.286537	0.0264469	negtive
Height	2-Methylglutaric acid	-0.286407	0.0265186	negtive
Prealbumin	Propofol .beta.-D-glucuronide	0.286334	0.0265591	positive
ASMI	Furan	-0.286028	0.0267281	negtive
Uric acid	17.beta.-Estradiol 3-.beta.-D-glucuronide	-0.286024	0.0270725	negtive
Age	Pilocarpine	0.285925	0.0267851	positive
ASMI	L-Dihydroorotic acid	0.285528	0.0270066	positive
Sex	Cinncassiol E	-0.285505	0.0270192	negtive
25(OH)D	1,5-Bis(4-hydroxy-3-methoxyphenyl)-1,4-pentadien-3-one	-0.284944	0.0273346	negtive
ASMI	3,4-Methylenesebacic acid	0.284889	0.0273661	positive
Prealbumin	4-Androsten-17.beta.-ol-3-one sulfate	-0.284694	0.0274762	negtive
IL-6	Furan	0.284505	0.0275835	positive
Albumin	Dodecanedioic acid	0.284484	0.0275959	positive
BMI	Pregnenolone sulfate	-0.28448	0.0275981	negtive
Age	Imidazole-4-acetaldehyde	0.284367	0.0276623	positive
Prealbumin	9-Oxo-11-(3-pentyl-2-oxiranyl)-10E-undecenoic acid	0.284277	0.0277136	positive
AST	Cafestol	-0.284056	0.0278401	negtive
CRP	Acylcarnitine 9:0	0.283815	0.0279787	positive
Weight	3,4-Dihydroxyphenylvaleric acid	0.28357	0.0281204	positive
Weight	(Z)-3-Oxo-2-(2-pentenyl)-1-cyclopenteneacetic acid	0.283292	0.0282816	positive
IL-6	Gly-Glu	0.283168	0.0283536	positive
Smoking status	Valyl-Proline	-0.282941	0.0284863	negtive
Uric acid	Hexadecanedioic acid	0.282578	0.0290378	positive
Prealbumin	Styrene Oxide	-0.282499	0.0287458	negtive
Creatinine	Enterolactone	0.282443	0.0287786	positive
Age	Isosativan	-0.28242	0.0287927	negtive
Handgrip strength	Polyethylene, oxidized	0.282321	0.0288508	positive
Handgrip strength	1-Pyrroline-5-carboxylic acid	-0.282266	0.0288837	negtive
Age	1-Pyrroline-5-carboxylic acid	0.28203	0.0290234	positive
Albumin	(-)-Folicanthine	0.282011	0.0290349	positive
Handgrip strength	FAHFA 21:0; FAHFA(18:0/3:0)	-0.281987	0.0290489	negtive
Weight	Sedoheptulose	-0.281986	0.0290497	negtive
Creatinine	Dodecanedioic acid	0.281804	0.0291577	positive
Prealbumin	Prostaglandin PGE2 1-glyceryl ester	0.281721	0.0292075	positive
ASMI	20-dihydroxyleukotriene B4	0.281527	0.0293238	positive
Age	Enterolactone	-0.281502	0.0293389	negtive
CRP	(-)-Chimonanthine	-0.281452	0.0293687	negtive
Weight	4-Androsten-17.beta.-ol-3-one sulfate	-0.281346	0.029432	negtive
Six-metre walk	Monolinolenin (9c,12c,15c)	0.281335	0.0294385	positive
Uric acid	3,8-Dihydroxy-6-methoxy-7(11)-eremophilen-12,8-olide	0.2813	0.0297968	positive
Albumin	FAHFA 21:0; FAHFA(18:0/3:0)	-0.281233	0.0295004	negtive
Handgrip strength	Imidazolelactic acid	-0.281124	0.0295661	negtive
ASMI	D-1-[(3-Carboxypropyl)amino]-1-deoxyfructose	-0.280971	0.0296585	negtive
Prealbumin	Sebacic acid	0.28086	0.0297258	positive
Six-metre walk	Imidazolelactic acid	-0.280444	0.029979	negtive
IL-6	Trehalose 6-phosphate	0.280411	0.0299989	positive
Albumin	Imidazole-4-acetaldehyde	-0.280399	0.0300062	negtive
IL-6	Traumatic acid	-0.280355	0.030033	negtive
ASMI	Enterodiol	0.280193	0.0301323	positive
Albumin	2-Hydroxyglutarate	-0.280093	0.0301934	negtive
Six-metre walk	Imidazole-4-acetaldehyde	-0.280025	0.0302352	negtive
Six-metre walk	Arg-Gln	0.279998	0.0302523	positive
25(OH)D	Cardamomin	-0.279804	0.0303716	negtive
Weight	Verbasoside	-0.27929	0.0306904	negtive
25(OH)D	Enterolactone	0.279109	0.0308029	positive
Uric acid	Prostaglandin PGE2 1-glyceryl ester	0.279078	0.0311567	positive
Uric acid	Sebacic acid	0.278966	0.0312261	positive
BMI	2,2,4,4-Tetramethyl-6-(1-oxobutyl)-1,3,5-cyclohexanetrione	0.278922	0.0309197	positive
Creatinine	Ricinoleic acid methyl ester	0.278915	0.0309246	positive
Weight	2-Acetamido-2-deoxy-3-O-(.beta.-D-galactopyranosyl)-D-glucopyranose	-0.278873	0.0309509	negtive
Weight	xi-8-Hydroxyhexadecanedioic acid	0.278761	0.0310207	positive
Six-metre walk	Conhydrinone	-0.278548	0.031155	negtive
25(OH)D	Enterodiol	0.27847	0.0312042	positive
IL-6	6,7-dihydro-12-epi-LTB4	-0.278405	0.0312451	negtive
Six-metre walk	Echinocystic acid-3-O-glucoside	-0.277963	0.0315259	negtive
Albumin	3-Hydroxypicolinic acid	0.277704	0.0316912	positive
Smoking status	D-Ribulose	-0.277532	0.0318009	negtive
ASMI	Imidazole-4-acetaldehyde	-0.277525	0.0318054	negtive
Albumin	Hydroferulic acid	0.277481	0.0318336	positive
Sex	3,4-Dihydroxyphenylvaleric acid	-0.277434	0.0318637	negtive
Sex	FAHFA 21:2; FAHFA(17:2/4:0)	-0.277434	0.0318637	negtive
Smoking status	Isosativan	0.277427	0.0318685	positive
Height	3-Deoxyarabinohexonic acid	-0.277275	0.0319664	negtive
Age	Trehalose 6-phosphate	0.277245	0.0319858	positive
Albumin	Brassinolide	0.276953	0.032174	positive
IL-6	Imidazolelactic acid	0.276623	0.0323888	positive
Uric acid	Mono-(2-ethyl-5-oxohexyl) phthalate	0.276466	0.0328208	positive
ALT	Anhydrocinnzeylanol	-0.276364	0.0325575	negtive
AST	Epoxyeremopetasinorol	0.275761	0.0329542	positive
Weight	17.beta.-Estradiol 3-.beta.-D-glucuronide	-0.275509	0.0331207	negtive
Sex	Xanthosine	-0.275417	0.0331822	negtive
Six-metre walk	Termitomycamide E	-0.27537	0.033213	negtive
Six-metre walk	Gravolenic acid	0.275343	0.0332316	positive
25(OH)D	Ribothymidine	0.275247	0.0332952	positive
Height	20-COOH-10,11-dihydro-LTB4	0.275187	0.0333353	positive
Triglyceride	Cassythicine	-0.275158	0.0333547	negtive
Handgrip strength	Ganoderic acid A	-0.274941	0.0334997	negtive
Weight	Ribothymidine	0.27487	0.0335471	positive
ASMI	S-Hydroprene	0.274663	0.0336859	positive
ALT	Myristoylglycine	-0.274472	0.033815	negtive
ASMI	Glu-Ala	-0.274386	0.0338734	negtive
Age	Acylcarnitine 12:1	0.27399	0.0341419	positive
25(OH)D	Verimol B	0.27383	0.0342508	positive
Age	(-)-Chimonanthine	-0.273572	0.0344269	negtive
Prealbumin	Furan	-0.273413	0.0345361	negtive
Age	Cafestol	-0.273294	0.034618	negtive
IL-6	Epoxyeremopetasinorol	-0.273169	0.0347044	negtive
Handgrip strength	Dihydroactinidiolide	0.273103	0.0347499	positive
Weight	LysoPE 19:1	-0.273063	0.0347771	negtive
Albumin	Guanine	0.27298	0.0348348	positive
Uric acid	5,6-Isopropylidene-L-ascorbic acid	-0.272965	0.0351679	negtive
ALT	LysoPC 20:1	-0.27283	0.0349386	negtive
IL-6	D-(+)-Cellotriose	0.272751	0.0349936	positive
Albumin	Gibberellin A75	0.272508	0.035163	positive
ALT	(3E,6Z)-Nonadien-1-yl acetate	0.272385	0.0352486	positive
ALT	13,14-Dihydro-15-ketotetranorprostaglandin F1.alpha.	0.271884	0.0356001	positive
Height	Prostaglandin PGE2 1-glyceryl ester	0.271734	0.0357056	positive
Triglyceride	Uridine	0.271684	0.0357413	positive
IL-6	2,2,4,4-Tetramethyl-6-(1-oxobutyl)-1,3,5-cyclohexanetrione	-0.271637	0.0357746	negtive
Albumin	2-Amino-5-phenylpyridine	-0.271452	0.0359058	negtive
Prealbumin	Hexadecanedioic acid	0.271301	0.0360125	positive
Prealbumin	3-Deoxyarabinohexonic acid	-0.27119	0.0360917	negtive
Six-metre walk	Dihydroactinidiolide	0.271106	0.036152	positive
Handgrip strength	2-Hydroxyglutarate	-0.27093	0.0362772	negtive
Weight	Heptaminol	0.270868	0.0363222	positive
Albumin	Propofol .beta.-D-glucuronide	0.270812	0.0363617	positive
25(OH)D	3,4-Dihydroxyphenylvaleric acid	0.270773	0.0363897	positive
Uric acid	(-)-Chimonanthine	0.270575	0.0368491	positive
25(OH)D	Atractylenolide III	0.270468	0.0366096	positive
Age	N-Acetyl-L-aspartic acid	0.270206	0.0367988	positive
Prealbumin	Imidazole-4-acetaldehyde	-0.270134	0.0368507	negtive
Six-metre walk	Hexamethylene bisacetamide	-0.270102	0.036874	negtive
Handgrip strength	Sedoheptulosan	-0.269983	0.0369602	negtive
IL-6	Marasmone	-0.269854	0.0370544	negtive
ASMI	Galactinol	-0.269801	0.0370931	negtive
IL-6	Valyl-Proline	-0.269464	0.0373393	negtive
Sex	Enterolactone	-0.269364	0.037413	negtive
Prealbumin	D-(+)-Cellotriose	-0.269301	0.0374592	negtive
Albumin	Entecavir	-0.269229	0.0375122	negtive
ASMI	Marasmone	0.26919	0.0375409	positive
Albumin	Ribothymidine	0.26884	0.0377994	positive
Triglyceride	Entecavir	-0.268766	0.0378541	negtive
Albumin	3b-Hydroxy-5-cholenoic acid	0.268673	0.037923	positive
Handgrip strength	.beta.-Estradiol	0.268591	0.0379839	positive
ASMI	all-trans-13,14-Dihydroretinol	0.268523	0.0380346	positive
25(OH)D	(Z)-3-Oxo-2-(2-pentenyl)-1-cyclopenteneacetic acid	0.268384	0.0381381	positive
ASMI	D-Gluconic acid	-0.268328	0.0381796	negtive
Six-metre walk	Xanthine	0.268207	0.0382705	positive
Weight	Sebacic acid	0.267754	0.0386101	positive
IL-6	1,5-Bis(4-hydroxy-3-methoxyphenyl)-1,4-pentadien-3-one	0.267709	0.0386441	positive
ASMI	1-Pyrroline-5-carboxylic acid	-0.267634	0.0387012	negtive
Six-metre walk	LysoPC 20:1	-0.267538	0.0387737	negtive
Sex	2,2,4,4-Tetramethyl-6-(1-oxobutyl)-1,3,5-cyclohexanetrione	-0.267346	0.0389189	negtive
ASMI	Verimol B	0.267189	0.0390381	positive
Six-metre walk	Gamma-Aminobutyric acid	-0.267175	0.0390485	negtive
IL-6	Curcumol	-0.267041	0.039151	negtive
Albumin	2-Methylglutaric acid	0.266589	0.0394968	positive
CRP	Undecanedioic acid	-0.266574	0.0395081	negtive
IL-6	FAHFA 21:2; FAHFA(17:2/4:0)	-0.266512	0.0395562	negtive
25(OH)D	Myristoylglycine	-0.266494	0.0395694	negtive
Smoking status	3-Hydroxypyridine	-0.266434	0.0396159	negtive
Handgrip strength	1,2,3-Propanetricarboxylic acid	0.266112	0.0398642	positive
Albumin	Ile-Val	0.265894	0.0400332	positive
ALT	Dihydrojasmonic acid	0.265678	0.0402013	positive
ASMI	.beta.-Estradiol	0.265383	0.0404318	positive
ASMI	Taurine	-0.26505	0.0406936	negtive
Uric acid	1,2,3,4,5,6-Hexahydro-5-methyl-7H-cyclopenta[b]pyridin-7-one	-0.265018	0.0410196	negtive
Drinking status	Propofol .beta.-D-glucuronide	0.264539	0.0410972	positive
ASMI	Pyrasulfotole	-0.264188	0.0413762	negtive
BMI	Conhydrinone	-0.264084	0.0414591	negtive
Six-metre walk	Aloesol 7-glucoside	0.264081	0.0414615	positive
Uric acid	Hydroferulic acid	-0.264073	0.0417661	negtive
25(OH)D	L-Dihydroorotic acid	0.26391	0.0415984	positive
HbA1c	Gly-Glu	-0.263857	0.0416414	negtive
IL-6	Enterodiol	-0.26381	0.0416792	negtive
Weight	Guanine	0.263807	0.0416809	positive
Age	Termitomycamide E	0.263612	0.041838	positive
Weight	Benfuresate	0.263557	0.0418821	positive
BMI	Uridine	0.263529	0.0419052	positive
Handgrip strength	Cafestol	0.263466	0.0419554	positive
ALT	3,4-Dihydroxyphenylvaleric acid	0.263424	0.0419896	positive
ASMI	3,4-Epoxynonanal	0.263327	0.0420682	positive
Sex	Ser-Tyr	-0.263311	0.0420814	negtive
Prealbumin	3,4-Dihydroxyphenylvaleric acid	0.263105	0.0422484	positive
25(OH)D	D-1-[(3-Carboxypropyl)amino]-1-deoxyfructose	-0.263105	0.0422484	negtive
IL-6	Mono-(2-ethyl-5-oxohexyl) phthalate	-0.26303	0.0423092	negtive
Height	Verbasoside	-0.262769	0.0425212	negtive
Weight	Mono-(2-ethyl-5-oxohexyl) phthalate	0.262501	0.0427406	positive
IL-6	(R)-3-Hydroxy-5-phenylpentanoic acid	-0.262473	0.0427639	negtive
ASMI	17.beta.-Estradiol 3-.beta.-D-glucuronide	-0.262271	0.0429296	negtive
BMI	Inosine	0.262139	0.043038	positive
Prealbumin	Dolasetron	0.262021	0.0431357	positive
IL-6	3,8-Dihydroxy-6-methoxy-7(11)-eremophilen-12,8-olide	-0.26186	0.0432688	negtive
Albumin	Marasmone	0.26142	0.0436338	positive
IL-6	Xanthine	-0.261414	0.0436391	negtive
Sex	Ribothymidine	-0.261293	0.0437403	negtive
Sex	20-COOH-10,11-dihydro-LTB4	-0.261293	0.0437403	negtive
Six-metre walk	(-)-Folicanthine	0.261182	0.0438327	positive
IL-6	2,3,4,5-Tetrahydroxypentanoic acid	0.260551	0.0443639	positive
Handgrip strength	LysoPE 19:1	-0.260375	0.0445125	negtive
BMI	Urolithin D	0.260055	0.0447842	positive
Triglyceride	Enterodiol	0.259984	0.044845	positive
CRP	(Z)-3-Oxo-2-(2-pentenyl)-1-cyclopenteneacetic acid	-0.259928	0.0448929	negtive
AST	N-Carbamoyl-2-amino-2-(4-hydroxyphenyl)acetic acid	0.259531	0.0452322	positive
Age	Ganoderic acid A	0.259327	0.0454075	positive
Age	2,3,4,5-Tetrahydroxypentanoic acid	0.259327	0.0454075	positive
Sex	Gibberellin A75	-0.259275	0.0454527	negtive
Sex	N-Carbamoyl-2-amino-2-(4-hydroxyphenyl)acetic acid	0.259275	0.0454527	positive
IL-6	Cafestol	-0.259047	0.0456501	negtive
Six-metre walk	Benfuresate	0.258841	0.0458283	positive
ALT	Termitomycamide E	-0.258415	0.0461992	negtive
Prealbumin	Undecanedioic acid	0.258409	0.0462047	positive
Albumin	LysoPC 20:1	-0.258336	0.0462681	negtive
Weight	Cholesta-4,6-dien-3-one	0.258304	0.0462963	positive
CRP	Sedoheptulose	0.258259	0.0463354	positive
Weight	Gly-Glu	-0.257943	0.0466134	negtive
Weight	Acylcarnitine 12:1	-0.257665	0.0468586	negtive
25(OH)D	3b-Hydroxy-5-cholenoic acid	0.257492	0.0470116	positive
Sex	(Z)-3-Oxo-2-(2-pentenyl)-1-cyclopenteneacetic acid	-0.257257	0.0472196	negtive
Sex	Isosativan	-0.257257	0.0472196	negtive
Handgrip strength	Blennin B	0.2572	0.0472707	positive
25(OH)D	8(9)-Epoxy-5Z,11Z,14Z-eicosatrienoic acid, methyl ester	0.257186	0.0472831	positive
IL-6	.beta.-Estradiol	-0.257152	0.0473131	negtive
Handgrip strength	3-Hydroxypicolinic acid	0.257033	0.0474196	positive
Weight	Pregnenolone sulfate	-0.25697	0.0474761	negtive
BMI	Prostaglandin PGE2 1-glyceryl ester	0.256638	0.0477737	positive
Six-metre walk	Psychosine	0.256611	0.0477975	positive
25(OH)D	(-)-Chimonanthine	0.256603	0.047805	positive
ALT	Psychosine	0.256383	0.0480023	positive
ASMI	Gly-Glu	-0.256102	0.0482561	negtive
CRP	9-Oxo-11-(3-pentyl-2-oxiranyl)-10E-undecenoic acid	-0.25584	0.0484943	negtive
Prealbumin	2-Acetamido-2-deoxy-3-O-(.beta.-D-galactopyranosyl)-D-glucopyranose	-0.255547	0.0487614	negtive
Six-metre walk	Met-Glu	-0.25544	0.0488588	negtive
BMI	Dihydroferulic acid 4-sulfate	0.255387	0.0489074	positive
Sex	Dihydrojasmonic acid	-0.25524	0.0490425	negtive
Handgrip strength	FAHFA 20:2; FAHFA(16:2/4:0)	0.255223	0.0490581	positive
Six-metre walk	Dihydrophaseic acid	0.255217	0.0490631	positive
Drinking status	S-Hydroprene	0.255215	0.0490654	positive
Drinking status	D-Ribulose	-0.254926	0.0493311	negtive
Smoking status	LysoPE 17:1	0.254879	0.0493745	positive
Height	xi-8-Hydroxyhexadecanedioic acid	0.254306	0.0499057	positive
ALT	Prostaglandin PGE2 1-glyceryl ester	0.254213	0.049992	positive
Uric acid	(9Z,12Z,14E)-16-Hydroxy-9,12,14-octadecatrienoic acid	0.253904	0.0505392	positive
IL-6	Pilocarpine	0.253838	0.0503426	positive
Height	(Z)-3-Oxo-2-(2-pentenyl)-1-cyclopenteneacetic acid	0.253832	0.0503478	positive
Uric acid	Galactinol	-0.253793	0.0506429	negtive
Weight	N-Acetylputrescine	-0.25369	0.0504814	negtive
Height	Undecanedioic acid	0.253637	0.0505307	positive
ALT	xi-8-Hydroxyhexadecanedioic acid	0.253545	0.0506176	positive
ASMI	Cholesterol	-0.253491	0.0506688	negtive
Smoking status	Brassinolide	0.253193	0.0509499	positive
CRP	Hexadecanedioic acid	-0.253115	0.0510241	negtive
Handgrip strength	(Z)-3-Oxo-2-(2-pentenyl)-1-cyclopenteneacetic acid	0.252438	0.051669	positive
HbA1c	Monolinolenin (9c,12c,15c)	0.252226	0.0518717	positive
CRP	2-Acetamido-2-deoxy-3-O-(.beta.-D-galactopyranosyl)-D-glucopyranose	0.252225	0.051873	positive
HbA1c	D-(+)-Cellotriose	-0.251753	0.0523276	negtive
CRP	6,7-dihydro-12-epi-LTB4	-0.251585	0.0524903	negtive
Albumin	Cafestol	0.251584	0.0524916	positive
Uric acid	Dodecanedioic acid	0.251403	0.0529138	positive
Smoking status	2-Amino-5-phenylpyridine	0.251402	0.0526684	positive
Prealbumin	Epoxyeremopetasinorol	0.25124	0.052826	positive
Prealbumin	Cholesta-4,6-dien-3-one	0.250795	0.0532608	positive
Weight	3-Amino-2-oxazolidone	-0.250688	0.0533663	negtive
Weight	(3E,6Z)-Nonadien-1-yl acetate	0.25066	0.0533936	positive
Six-metre walk	Ganoderic acid A	-0.250228	0.0538202	negtive
Handgrip strength	S-Hydroprene	0.249848	0.0541976	positive
ALT	Cafestol	-0.249844	0.0542013	negtive
IL-6	2-Hydroxyglutarate	0.249715	0.0543293	positive
Uric acid	3,4-Dihydroxyphenylvaleric acid	0.249514	0.054768	positive
Handgrip strength	Atractylenolide III	0.249513	0.0545311	positive
Prealbumin	Ganoderic acid A	-0.249489	0.0545549	negtive
Uric acid	Pregnenolone sulfate	-0.24918	0.0551006	negtive
HbA1c	Verbasoside	0.249138	0.0549078	positive
Drinking status	Tetradecanedioic acid	0.249026	0.0550201	positive
Six-metre walk	Galactinol	-0.248723	0.0553267	negtive
Weight	2,3,4,5-Tetrahydroxypentanoic acid	-0.248714	0.0553349	negtive
Creatinine	Pregnenolone sulfate	0.248684	0.0553661	positive
IL-6	1-(1-Pyrrolidinyl)-2-propanone	0.248462	0.0555911	positive
BMI	4-Androsten-17.beta.-ol-3-one sulfate	-0.248413	0.0556411	negtive
Weight	Undecanedioic acid	0.248242	0.0558149	positive
Uric acid	N-Acetylcadaverine	-0.247958	0.0563344	negtive
BMI	Guanosine	0.24769	0.0563796	positive
Six-metre walk	Pilocarpine	-0.247635	0.0564359	negtive
Albumin	N-lactoyl-Valine	-0.247583	0.0564904	negtive
Albumin	4-Phenyl-2-butyl acetate	0.247444	0.0566335	positive
CRP	Sedoheptulosan	0.247219	0.0568654	positive
Weight	20-COOH-10,11-dihydro-LTB4	0.247214	0.0568713	positive
CRP	Psychosine	-0.247108	0.0569806	negtive
Handgrip strength	Gibberellin A75	0.24709	0.0569989	positive
ALT	Gibberellin A75	-0.247061	0.0570294	negtive
ASMI	15,16-DiHODE	0.246961	0.0571332	positive
Creatinine	Gamma-Aminobutyric acid	0.246878	0.0572198	positive
Albumin	Enterolactone	0.246832	0.0572669	positive
BMI	L-Dihydroorotic acid	0.246829	0.0572705	positive
Weight	Diethylphosphate	0.246713	0.057391	positive
Triglyceride	1,5-Anhydro-D-sorbitol	-0.246422	0.0576953	negtive
Handgrip strength	all-trans-13,14-Dihydroretinol	0.246366	0.0577537	positive
AST	Gibberellin A75	-0.246364	0.0577559	negtive
Age	Pyrasulfotole	0.246279	0.0578451	positive
Creatinine	Arg-Gln	0.246016	0.0581215	positive
Smoking status	Enterodiol	-0.245817	0.0583311	negtive
Uric acid	3-Hydroxy-4-butanolide	-0.24579	0.0585771	negtive
Weight	3-Hydroxypyridine	-0.24574	0.0584126	negtive
Albumin	Dihydrojasmonic acid	0.245582	0.0585804	positive
IL-6	Methylimidazoleacetic acid	0.245509	0.0586575	positive
ASMI	Mono-(2-ethyl-5-oxohexyl) phthalate	0.245433	0.0587387	positive
Triglyceride	Methylimidazoleacetic acid	-0.244949	0.0592544	negtive
Prealbumin	Termitomycamide E	-0.244933	0.059272	negtive
Height	Tetrahydropteridine	-0.244812	0.0594017	negtive
Height	Dodecanedioic acid	0.244812	0.0594017	positive
Albumin	palythine	0.244582	0.0596487	positive
CRP	Linsidomine cation	-0.244466	0.0597729	negtive
Uric acid	Ribothymidine	0.244235	0.0602315	positive
Prealbumin	Traumatic acid	0.244182	0.0600793	positive
CRP	Xanthosine	-0.244021	0.0602539	negtive
Height	Ribothymidine	0.243893	0.0603933	positive
Age	15,16-DiHODE	-0.243636	0.0606728	negtive
Six-metre walk	Sedoheptulosan	-0.243426	0.0609017	negtive
Height	3-Hydroxypicolinic acid	0.243308	0.0610313	positive
Albumin	Conhydrinone	-0.243303	0.0610365	negtive
Height	5-Hydroxyisophthalic acid	0.24328	0.0610618	positive
AST	Myristoylglycine	-0.243274	0.0610685	negtive
Handgrip strength	Gravolenic acid	0.243219	0.0611289	positive
Six-metre walk	20-dihydroxyleukotriene B4	0.243148	0.0612072	positive
IL-6	Dolasetron	-0.242752	0.0616435	negtive
ASMI	Conhydrinone	-0.242737	0.0616591	negtive
BMI	3-Amino-2-oxazolidone	-0.242716	0.0616824	negtive
ASMI	9,10,13-Trihydroxystearic acid	0.24271	0.0616898	positive
CRP	17.beta.-Estradiol 3-.beta.-D-glucuronide	0.242686	0.0617156	positive
Six-metre walk	Cholesterol	-0.242646	0.0617603	negtive
ALT	N-lactoyl-Valine	-0.242553	0.0618635	negtive
Weight	Cholesterol	-0.242405	0.0620275	negtive
Uric acid	Ile-Val	0.242401	0.0622299	positive
Height	Echinocystic acid-3-O-glucoside	-0.242389	0.0620448	negtive
Drinking status	3-Deoxyarabinohexonic acid	-0.242178	0.0622803	negtive
Height	Heptaminol	0.241972	0.0625099	positive
25(OH)D	3-Hydroxypicolinic acid	0.241959	0.0625236	positive
Drinking status	6,7-dihydro-12-epi-LTB4	0.24193	0.0625565	positive
BMI	1-Pyrroline-5-carboxylic acid	-0.241799	0.0627025	negtive
Six-metre walk	Atractylenolide III	0.241726	0.0627847	positive
Six-metre walk	3-(1-Pyrrolidinyl)-2-butanone	-0.241642	0.0628786	negtive
Uric acid	Methylimidazoleacetic acid	-0.241567	0.0631559	negtive
CRP	5,6-Isopropylidene-L-ascorbic acid	0.241546	0.0629866	positive
Creatinine	1,2,3-Propanetricarboxylic acid	-0.240987	0.0636178	negtive
Uric acid	Enterolactone	0.240734	0.064093	positive
Smoking status	13,14-Dihydro-15-ketotetranorprostaglandin F1.alpha.	0.240725	0.0639154	positive
Smoking status	N-Acetylputrescine	-0.240233	0.0644766	negtive
Six-metre walk	Elenaic acid	-0.240193	0.0645225	negtive
CRP	Galactinol	0.240017	0.0647247	positive
Handgrip strength	Met-Glu	-0.239849	0.0649175	negtive
IL-6	Gravolenic acid	-0.239743	0.0650394	negtive
AST	(3E,6Z)-Nonadien-1-yl acetate	0.239683	0.065109	positive
Handgrip strength	L-trans-alpha-Amino-2-carboxycyclopropaneacetic acid	-0.239404	0.0654323	negtive
IL-6	Dihydroferulic acid 4-sulfate	-0.239353	0.0654904	negtive
HbA1c	1,5-Anhydro-D-sorbitol	-0.239344	0.0655018	negtive
ASMI	Methylimidazoleacetic acid	-0.239236	0.0656262	negtive
IL-6	1,2,3-Propanetricarboxylic acid	-0.239158	0.0657169	negtive
Triglyceride	5,6-Isopropylidene-L-ascorbic acid	-0.239113	0.0657698	negtive
Sex	Prostaglandin PGE2 1-glyceryl ester	-0.239098	0.0657871	negtive
Sex	Linsidomine cation	-0.239098	0.0657871	negtive
Sex	(9Z,12Z,14E)-16-Hydroxy-9,12,14-octadecatrienoic acid	-0.239098	0.0657871	negtive
25(OH)D	Mono-(2-ethyl-5-oxohexyl) phthalate	0.239042	0.0658524	positive
Weight	N-lactoyl-Valine	-0.239042	0.0658528	negtive
AST	Traumatic acid	0.238876	0.0660462	positive
Prealbumin	Verimol B	0.238764	0.0661768	positive
25(OH)D	N-Acetylputrescine	-0.238625	0.0663394	negtive
BMI	1-(1-Pyrrolidinyl)-2-propanone	-0.238604	0.0663642	negtive
Prealbumin	S-Hydroprene	0.238514	0.0664697	positive
Six-metre walk	2,2,6,6-Tetramethyl-4-piperidinone	-0.238381	0.0666258	negtive
Creatinine	4-Androsten-17.beta.-ol-3-one sulfate	0.238375	0.066633	positive
Age	Benfuresate	-0.238239	0.0667937	negtive
Uric acid	Val-Val	0.238177	0.0670371	positive
CRP	Entecavir	0.238154	0.0668938	positive
HbA1c	Verimol B	0.238064	0.067	positive
Triglyceride	Val-Val	0.237918	0.0671723	positive
Height	Xanthosine	0.237907	0.0671855	positive
Weight	D-(+)-Cellotriose	-0.237068	0.0681842	negtive
Uric acid	N-lactoyl-Valine	-0.237066	0.0683507	negtive
Age	Epoxyeremopetasinorol	-0.237042	0.0682153	negtive
AST	FAHFA 21:2; FAHFA(17:2/4:0)	0.236816	0.068487	positive
HbA1c	Benfuresate	0.236311	0.0690963	positive
Weight	3-(1-Pyrrolidinyl)-2-butanone	-0.235929	0.0695602	negtive
ALT	(4-Aminobutyl)guanidine	0.23579	0.0697285	positive
25(OH)D	D-Ribulose	-0.235763	0.0697617	negtive
ASMI	Cardamomin	-0.235596	0.0699653	negtive
Six-metre walk	Herculin	0.235482	0.0701051	positive
IL-6	Propofol .beta.-D-glucuronide	-0.23537	0.0702424	negtive
Six-metre walk	8(9)-Epoxy-5Z,11Z,14Z-eicosatrienoic acid	0.235148	0.0705158	positive
Height	(3E,6Z)-Nonadien-1-yl acetate	0.234872	0.0708557	positive
Uric acid	Ganoderic acid A	-0.234843	0.0710401	negtive
Weight	Ethylene brassylate	0.234817	0.0709241	positive
ASMI	Met-Glu	-0.234735	0.071025	negtive
Height	3,4-Methylenesebacic acid	0.234705	0.0710622	positive
IL-6	Ganoderic acid A	0.234646	0.0711353	positive
AST	Undecylenic acid	0.234589	0.0712063	positive
Height	Benfuresate	0.23412	0.0717891	positive
BMI	LysoPE 19:1	-0.234019	0.0719154	negtive
Prealbumin	Echinocystic acid-3-O-glucoside	-0.233874	0.0720974	negtive
25(OH)D	Dihydroferulic acid 4-sulfate	0.23379	0.0722018	positive
Drinking status	Xanthosine	0.233514	0.0725496	positive
ALT	N-Acetyl-DL-aspartic acid	-0.233508	0.0725561	negtive
IL-6	N-Acetylputrescine	0.233476	0.0725968	positive
Uric acid	Isosativan	0.233454	0.0727638	positive
CRP	(R)-3-Hydroxy-5-phenylpentanoic acid	-0.23337	0.0727299	negtive
Prealbumin	Conhydrinone	-0.233262	0.0728663	negtive
Height	Diethylphosphate	0.233062	0.0731194	positive
Sex	1,5-Anhydro-D-sorbitol	0.233045	0.0731414	positive
Sex	3b-Hydroxy-5-cholenoic acid	-0.233045	0.0731414	negtive
BMI	N-Acetylcadaverine	-0.232852	0.073386	negtive
Height	Myristoylglycine	-0.232756	0.0735081	negtive
Albumin	Cardamomin	-0.232716	0.0735585	negtive
ASMI	Xanthine	0.232512	0.0738188	positive
Albumin	DL-Leu-DL-Val	0.232411	0.0739484	positive
Drinking status	13,14-Dihydro-15-ketotetranorprostaglandin F1.alpha.	0.2324	0.0739626	positive
Six-metre walk	3-Hydroxy-4-butanolide	-0.232332	0.0740486	negtive
ASMI	8(9)-Epoxy-5Z,11Z,14Z-eicosatrienoic acid	0.232207	0.0742097	positive
Uric acid	D-1-[(3-Carboxypropyl)amino]-1-deoxyfructose	-0.232176	0.074379	negtive
Smoking status	3,8-Dihydroxy-6-methoxy-7(11)-eremophilen-12,8-olide	0.231804	0.0747273	positive
ASMI	1,2,3-Propanetricarboxylic acid	0.23179	0.0747454	positive
Weight	Verimol B	0.231731	0.0748207	positive
Handgrip strength	Myristoylglycine	-0.231717	0.0748396	negtive
CRP	(2-(4,4-dimethyl-4,5-dihydrooxazol-2-yl)-5-fluorophenyl)(phenyl)methanol	0.231702	0.0748587	positive
CRP	3-Hydroxy-4-butanolide	0.231424	0.0752183	positive
HbA1c	Sedoheptulosan	-0.231414	0.0752315	negtive
Albumin	Icaritin	-0.23116	0.0755602	negtive
Albumin	(-)-Chimonanthine	0.231049	0.0757049	positive
CRP	Brassinolide	-0.231035	0.075724	negtive
Sex	2-Methylglutaric acid	0.231027	0.0757335	positive
Sex	Undecanedioic acid	-0.231027	0.0757335	negtive
Sex	Tetradecanedioic acid	-0.231027	0.0757335	negtive
Sex	20-dihydroxyleukotriene B4	-0.231027	0.0757335	negtive
Handgrip strength	4-Androsten-17.beta.-ol-3-one sulfate	-0.230881	0.0759238	negtive
Age	Oxandrolone	-0.23081	0.0760168	negtive
Height	D-(+)-Cellotriose	-0.230724	0.0761298	negtive
Age	Galactinol	0.230643	0.0762351	positive
Handgrip strength	1,2,3,4,5,6-Hexahydro-5-methyl-7H-cyclopenta[b]pyridin-7-one	-0.230519	0.0763975	negtive
Height	Glyceraldehyde	-0.230334	0.0766409	negtive
Prealbumin	Tetradecanedioic acid	0.230262	0.076736	positive
Handgrip strength	Dihydrophaseic acid	0.230129	0.0769103	positive
25(OH)D	3-Amino-2-oxazolidone	-0.229873	0.0772494	negtive
Drinking status	Dodecanedioic acid	0.229677	0.0775089	positive
Smoking status	Echinocystic acid-3-O-glucoside	-0.229661	0.0775292	negtive
Drinking status	Naringenin	-0.229512	0.0777281	negtive
BMI	Dihydrojasmonic acid	0.229407	0.0778679	positive
Triglyceride	Undecylenic acid	0.229358	0.0779322	positive
25(OH)D	Pilocarpine	-0.229261	0.0780616	negtive
Height	Cinncassiol E	0.229081	0.0783024	positive
Six-metre walk	LysoPE 17:1	-0.228904	0.0785396	negtive
Prealbumin	Marasmone	0.228789	0.0786938	positive
Smoking status	6,7-dihydro-12-epi-LTB4	0.228748	0.0787485	positive
Handgrip strength	(-)-Folicanthine	0.228709	0.0788013	positive
Weight	L-Dihydroorotic acid	0.228313	0.0793356	positive
BMI	N-lactoyl-Valine	-0.228101	0.0796224	negtive
Height	Hexamethylene bisacetamide	0.227884	0.0799167	positive
Six-metre walk	Enterodiol	0.227873	0.079932	positive
AST	Hexadecanedioic acid	0.227852	0.0799599	positive
Drinking status	Sebacic acid	0.227779	0.0800593	positive
Uric acid	Propofol .beta.-D-glucuronide	0.22773	0.0802218	positive
ALT	Tyramine	-0.227525	0.0804051	negtive
Age	(Z)-3-Oxo-2-(2-pentenyl)-1-cyclopenteneacetic acid	-0.227499	0.0804407	negtive
25(OH)D	Imidazolelactic acid	-0.227316	0.080691	negtive
Weight	(R)-3-Hydroxy-5-phenylpentanoic acid	0.227117	0.0809639	positive
ALT	3-Hydroxypicolinic acid	0.22708	0.081015	positive
Sex	xi-8-Hydroxyhexadecanedioic acid	-0.226992	0.0811363	negtive
Sex	D-(+)-Cellotriose	0.226992	0.0811363	positive
Sex	Acylcarnitine 12:1	0.226992	0.0811363	positive
Prealbumin	Psychosine	0.226788	0.0814166	positive
BMI	5,6-Isopropylidene-L-ascorbic acid	-0.226767	0.0814463	negtive
Handgrip strength	Enterodiol	0.226759	0.0814566	positive
Albumin	Trehalose 6-phosphate	-0.226603	0.0816722	negtive
Age	2-Amino-5-phenylpyridine	0.226581	0.0817029	positive
Six-metre walk	1-Pyrroline-5-carboxylic acid	-0.226535	0.0817673	negtive
CRP	Ile-Val	-0.22653	0.0817743	negtive
Uric acid	Echinocystic acid-3-O-glucoside	-0.226174	0.0823511	negtive
HbA1c	15,16-DiHODE	0.226044	0.0824491	positive
Uric acid	Traumatic acid	0.225785	0.0828903	positive
Weight	(9Z,12Z,14E)-16-Hydroxy-9,12,14-octadecatrienoic acid	0.225755	0.0828515	positive
ASMI	Dihydroferulic acid 4-sulfate	0.225649	0.0830001	positive
ALT	Tetradecanedioic acid	0.225633	0.0830227	positive
Uric acid	(2-(4,4-dimethyl-4,5-dihydrooxazol-2-yl)-5-fluorophenyl)(phenyl)methanol	-0.225507	0.0832772	negtive
AST	9-Oxo-11-(3-pentyl-2-oxiranyl)-10E-undecenoic acid	0.225402	0.0833464	positive
CRP	Prostaglandin PGE2 1-glyceryl ester	-0.225389	0.0833645	negtive
Prealbumin	D-1-[(3-Carboxypropyl)amino]-1-deoxyfructose	-0.225344	0.083429	negtive
Triglyceride	D-Ribulose	-0.22519	0.0836456	negtive
Weight	Arg-Gln	0.225088	0.0837886	positive
Triglyceride	Benfuresate	0.225051	0.0838416	positive
CRP	Linoleic acid	-0.225	0.0839131	negtive
Triglyceride	Met-Glu	0.224967	0.0839593	positive
Albumin	Ganoderic acid A	-0.224881	0.0840821	negtive
HbA1c	Gibberellin A75	0.224847	0.0841293	positive
AST	2,3,4,5-Tetrahydroxypentanoic acid	-0.224762	0.0842499	negtive
Age	8(9)-Epoxy-5Z,11Z,14Z-eicosatrienoic acid	-0.224717	0.0843136	negtive
Handgrip strength	Piperidine	-0.224671	0.0843796	negtive
Six-metre walk	N-Acetyl-L-aspartic acid	-0.2245	0.0846222	negtive
HbA1c	1-(1-Pyrrolidinyl)-2-propanone	-0.224485	0.0846425	negtive
Uric acid	Xanthine	0.224285	0.0849967	positive
Height	Gibberellin A75	0.224181	0.0850767	positive
25(OH)D	Isosativan	0.224149	0.0851226	positive
CRP	Heptaminol	-0.223832	0.0855759	negtive
Uric acid	8(9)-Epoxy-5Z,11Z,14Z-eicosatrienoic acid, methyl ester	0.223673	0.0858669	positive
Age	Cardamomin	0.223549	0.0859834	positive
Age	Elenaic acid	0.223382	0.086224	positive
BMI	D-Ribulose	-0.22321	0.0864718	negtive
Height	6,7-dihydro-12-epi-LTB4	0.223039	0.0867192	positive
ASMI	Gravolenic acid	0.222426	0.087612	positive
CRP	Dihydroactinidiolide	-0.222358	0.087711	negtive
Drinking status	Cassythicine	-0.222333	0.0877479	negtive
ALT	Guanosine	0.222099	0.0880912	positive
AST	Benfuresate	0.22195	0.0883091	positive
CRP	1,2,3-Propanetricarboxylic acid	-0.221886	0.0884047	negtive
Six-metre walk	N-Acetyl-DL-aspartic acid	-0.221852	0.0884544	negtive
Height	Ethylene brassylate	0.221703	0.0886736	positive
Triglyceride	1,5-Bis(4-hydroxy-3-methoxyphenyl)-1,4-pentadien-3-one	-0.22141	0.0891065	negtive
25(OH)D	Gly-Glu	-0.221287	0.0892893	negtive
Handgrip strength	Epoxyeremopetasinorol	0.221161	0.0894754	positive
ALT	3,4-Methylenesebacic acid	0.221069	0.0896126	positive
IL-6	Brassinolide	-0.220886	0.0898855	negtive
IL-6	Cardamomin	0.220774	0.0900518	positive
Triglyceride	Inosine	0.220771	0.0900571	positive
HbA1c	D-1-[(3-Carboxypropyl)amino]-1-deoxyfructose	-0.220451	0.0905359	negtive
Albumin	Glyceraldehyde	-0.220351	0.0906856	negtive
HbA1c	Isosativan	0.22034	0.0907029	positive
Creatinine	Entecavir	0.220203	0.0909082	positive
CRP	3-Hydroxypyridine	0.2198	0.0915164	positive
HbA1c	17.beta.-Estradiol 3-.beta.-D-glucuronide	-0.219644	0.0917523	negtive
Handgrip strength	Imidazole-4-acetaldehyde	-0.21963	0.0917741	negtive
Albumin	Cholesta-4,6-dien-3-one	0.219545	0.0919019	positive
BMI	17.beta.-Estradiol 3-.beta.-D-glucuronide	-0.219431	0.0920753	negtive
IL-6	Tetradecanedioic acid	-0.219382	0.0921504	negtive
Handgrip strength	Icaritin	-0.219351	0.092197	negtive
Uric acid	Pyrasulfotole	-0.219283	0.0923257	negtive
Smoking status	Ribothymidine	0.219195	0.0924346	positive
ASMI	Monolinolenin (9c,12c,15c)	0.219175	0.0924652	positive
Sex	3-Hydroxypicolinic acid	-0.218921	0.092853	negtive
CRP	Pregnenolone sulfate	0.218882	0.0929125	positive
25(OH)D	9,10,13-Trihydroxystearic acid	0.218869	0.092932	positive
Height	Enterodiol	0.218835	0.0929843	positive
Age	Anhydrocinnzeylanol	-0.218791	0.093052	negtive
25(OH)D	3,8-Dihydroxy-6-methoxy-7(11)-eremophilen-12,8-olide	0.218619	0.0933154	positive
Uric acid	(R)-3-Hydroxy-5-phenylpentanoic acid	0.218561	0.0934242	positive
IL-6	13,14-Dihydro-15-ketotetranorprostaglandin F1.alpha.	-0.218463	0.0935564	negtive
25(OH)D	Acylcarnitine 9:0	-0.218453	0.0935717	negtive
Triglyceride	all-trans-13,14-Dihydroretinol	-0.218242	0.0938962	negtive
Height	Pyrasulfotole	-0.218167	0.0940118	negtive
Height	Anhydrocinnzeylanol	0.218084	0.0941409	positive
ASMI	Naringenin	-0.218008	0.0942577	negtive
25(OH)D	Pyrasulfotole	-0.217952	0.0943437	negtive
AST	2,2,4,4-Tetramethyl-6-(1-oxobutyl)-1,3,5-cyclohexanetrione	0.21783	0.0945329	positive
25(OH)D	D-Gluconic acid	-0.217814	0.0945591	negtive
AST	LysoPE 17:1	-0.217775	0.0946193	negtive
Albumin	Tetrahydropteridine	-0.217628	0.0948471	negtive
ALT	5,6-Isopropylidene-L-ascorbic acid	-0.217145	0.0956002	negtive
Handgrip strength	5-Hydroxyisophthalic acid	0.216956	0.0958968	positive
ASMI	Dolasetron	0.216952	0.0959028	positive
ASMI	Imidazolelactic acid	-0.216924	0.0959464	negtive
AST	Psychosine	0.216912	0.0959662	positive
Sex	D-Ribulose	0.216903	0.0959795	positive
Sex	N-lactoyl-Valine	0.216903	0.0959795	positive
Creatinine	Trehalose 6-phosphate	-0.216897	0.09599	negtive
CRP	Undecylenic acid	-0.216769	0.0961909	negtive
CRP	Conhydrinone	0.216769	0.0961909	positive
Drinking status	Tyramine	-0.216722	0.0962642	negtive
Age	1,2,3,4,5,6-Hexahydro-5-methyl-7H-cyclopenta[b]pyridin-7-one	0.216677	0.0963359	positive
Weight	Enterodiol	0.216611	0.0964397	positive
AST	Curcumol	0.21655	0.0965354	positive
Albumin	17.beta.-Estradiol 3-.beta.-D-glucuronide	-0.216461	0.0966756	negtive
Age	Gibberellin A75	-0.216454	0.0966867	negtive
Albumin	Acylcarnitine 9:0	-0.216378	0.0968073	negtive
Albumin	LysoPE 17:1	-0.216294	0.0969391	negtive
BMI	Allose	-0.216097	0.0972519	negtive
ALT	Acylcarnitine 12:1	-0.216088	0.0972661	negtive
IL-6	Dihydrophaseic acid	-0.216039	0.0973432	negtive
Smoking status	Dihydrojasmonic acid	0.216034	0.0973513	positive
Albumin	(4-Aminobutyl)guanidine	-0.216016	0.0973794	negtive
Creatinine	Dihydrojasmonic acid	0.216007	0.0973937	positive
Weight	Dolasetron	0.215805	0.0977162	positive
Prealbumin	20-COOH-10,11-dihydro-LTB4	0.215674	0.0979241	positive
Triglyceride	Verimol B	0.215574	0.0980836	positive
Age	Hydroferulic acid	-0.215508	0.098189	negtive
Age	Mono-(2-ethyl-5-oxohexyl) phthalate	-0.21548	0.0982334	negtive
BMI	Gly-Glu	-0.215319	0.0984917	negtive
Prealbumin	Gamma-Aminobutyric acid	-0.215118	0.0988132	negtive
Uric acid	Sedoheptulosan	-0.215115	0.0988055	negtive
IL-6	1-Pyrroline-5-carboxylic acid	0.215036	0.0989447	positive
Drinking status	Linoleic acid	0.215031	0.0989542	positive
Six-metre walk	Naringenin	-0.214967	0.0990568	negtive
Weight	Dihydroferulic acid 4-sulfate	0.214915	0.0991399	positive
ALT	Styrene Oxide	-0.214724	0.0994474	negtive
Smoking status	Ser-Tyr	0.2147	0.0994874	positive
Drinking status	Uridine	0.214659	0.0995524	positive
Weight	Guanosine	0.214609	0.099633	positive
Weight	1,5-Bis(4-hydroxy-3-methoxyphenyl)-1,4-pentadien-3-one	-0.214582	0.0996779	negtive
Uric acid	Imidazolelactic acid	-0.214115	0.100412	negtive
BMI	Herculin	0.213902	0.100782	positive
Uric acid	Oxandrolone	0.213893	0.100772	positive
Albumin	Valyl-Proline	0.213766	0.101003	positive
Albumin	Urolithin D	0.213599	0.101276	positive
Uric acid	20-COOH-10,11-dihydro-LTB4	0.213559	0.101314	positive
AST	Dolasetron	0.21346	0.101504	positive
Prealbumin	15,16-DiHODE	0.213201	0.101929	positive
Triglyceride	D-1-[(3-Carboxypropyl)amino]-1-deoxyfructose	-0.213101	0.102094	negtive
HbA1c	Psychosine	-0.212966	0.102316	negtive
Sex	Myristoylglycine	0.212868	0.102478	positive
Six-metre walk	Valyl-Proline	0.21282	0.102556	positive
ASMI	Dihydrophaseic acid	0.212812	0.10257	positive
Albumin	Taurine	-0.212654	0.102831	negtive
Triglyceride	3-Hydroxypicolinic acid	0.212628	0.102874	positive
Albumin	Imidazolelactic acid	-0.212571	0.102969	negtive
Albumin	1-(1-Pyrrolidinyl)-2-propanone	-0.212487	0.103108	negtive
Handgrip strength	(4-Aminobutyl)guanidine	-0.212388	0.103272	negtive
Weight	4-Phenyl-2-butyl acetate	0.212358	0.103323	positive
IL-6	Dodecanedioic acid	-0.212223	0.103547	negtive
ASMI	(4-Aminobutyl)guanidine	-0.212173	0.103631	negtive
ASMI	3-Hydroxypicolinic acid	0.212117	0.103723	positive
Prealbumin	5-Hydroxyisophthalic acid	0.212062	0.103816	positive
ALT	Heptaminol	0.212053	0.103831	positive
Drinking status	Inosine	0.211936	0.104026	positive
ASMI	Oxandrolone	0.211701	0.10442	positive
Uric acid	9-Oxo-11-(3-pentyl-2-oxiranyl)-10E-undecenoic acid	0.211614	0.104519	positive
Six-metre walk	9,10,13-Trihydroxystearic acid	0.211594	0.104599	positive
Creatinine	Cinncassiol E	0.211562	0.104653	positive
Prealbumin	Methylimidazoleacetic acid	-0.211562	0.104653	negtive
Creatinine	Undecanedioic acid	0.211534	0.1047	positive
Age	3-(1-Pyrrolidinyl)-2-butanone	0.21153	0.104707	positive
Triglyceride	(9Z,12Z,14E)-16-Hydroxy-9,12,14-octadecatrienoic acid	0.211294	0.105103	positive
HbA1c	Sedoheptulose	-0.211046	0.105521	negtive
CRP	15,16-DiHODE	-0.211012	0.105578	negtive
Smoking status	Linsidomine cation	0.210941	0.105698	positive
HbA1c	3-Hydroxy-4-butanolide	-0.210852	0.10585	negtive
ALT	Cholesterol	-0.210828	0.10589	negtive
Uric acid	Brassinolide	0.210781	0.105916	positive
25(OH)D	L-trans-alpha-Amino-2-carboxycyclopropaneacetic acid	-0.210728	0.106059	negtive
BMI	N-Acetylputrescine	-0.210651	0.106191	negtive
AST	Monolinolenin (9c,12c,15c)	0.210648	0.106195	positive
Age	Cholesterol	0.210639	0.10621	positive
BMI	1,5-Anhydro-D-sorbitol	-0.210623	0.106238	negtive
Creatinine	Tetradecanedioic acid	0.210589	0.106295	positive
25(OH)D	Teucrin A	0.210506	0.106437	positive
Handgrip strength	Benfuresate	0.210439	0.106551	positive
CRP	1-(1-Pyrrolidinyl)-2-propanone	0.210178	0.106995	positive
AST	xi-8-Hydroxyhexadecanedioic acid	0.209952	0.107381	positive
ALT	Hexadecanedioic acid	0.209938	0.107406	positive
HbA1c	Anhydrocinnzeylanol	0.209933	0.107414	positive
Six-metre walk	2-Amino-5-phenylpyridine	-0.209921	0.107434	negtive
IL-6	Naringenin	0.209911	0.107452	positive
CRP	Inosine	-0.209789	0.107662	negtive
25(OH)D	N-Carbamoyl-2-amino-2-(4-hydroxyphenyl)acetic acid	-0.209756	0.107719	negtive
Six-metre walk	5-(3',5'-Dihydroxyphenyl)-gamma-valerolactone	-0.209726	0.107769	negtive
Uric acid	Cholesterol	-0.209614	0.107897	negtive
Uric acid	Entecavir	-0.209447	0.108183	negtive
ASMI	Ganoderic acid A	-0.2092	0.108676	negtive
ASMI	L-trans-alpha-Amino-2-carboxycyclopropaneacetic acid	-0.209089	0.108868	negtive
Triglyceride	Xanthine	0.208988	0.109043	positive
Drinking status	Mono-(2-ethyl-5-oxohexyl) phthalate	0.208925	0.109152	positive
Sex	Anhydrocinnzeylanol	-0.208833	0.109312	negtive
Prealbumin	all-trans-13,14-Dihydroretinol	-0.208811	0.10935	negtive
ASMI	Termitomycamide E	-0.208728	0.109495	negtive
Prealbumin	Dihydrojasmonic acid	0.2087	0.109543	positive
Triglyceride	Pregnenolone sulfate	-0.208571	0.109767	negtive
HbA1c	Ricinoleic acid methyl ester	0.208514	0.109866	positive
AST	D-Gluconic acid	-0.208393	0.110076	negtive
Weight	5,6-Isopropylidene-L-ascorbic acid	-0.208383	0.110094	negtive
Six-metre walk	Anhydrocinnzeylanol	0.208305	0.110231	positive
25(OH)D	Curcumol	0.208144	0.110512	positive
Creatinine	all-trans-13,14-Dihydroretinol	-0.208116	0.110561	negtive
Prealbumin	3,8-Dihydroxy-6-methoxy-7(11)-eremophilen-12,8-olide	0.207977	0.110805	positive
Albumin	Dihydroferulic acid 4-sulfate	0.207819	0.111082	positive
Drinking status	LysoPE 17:1	0.207811	0.111097	positive
Six-metre walk	Epoxyeremopetasinorol	0.207385	0.111848	positive
ALT	Linoleic acid	0.207378	0.111861	positive
Albumin	3,8-Dihydroxy-6-methoxy-7(11)-eremophilen-12,8-olide	0.207208	0.112161	positive
Prealbumin	Cholesterol	-0.207144	0.112274	negtive
Height	Tetradecanedioic acid	0.20703	0.112475	positive
Sex	Trehalose 6-phosphate	0.206815	0.112858	positive
Triglyceride	3-Hydroxypyridine	-0.206792	0.112899	negtive
ASMI	2,2,6,6-Tetramethyl-4-piperidinone	-0.206616	0.113213	negtive
Smoking status	Propofol .beta.-D-glucuronide	0.206551	0.113328	positive
ALT	2-Acetamido-2-deoxy-3-O-(.beta.-D-galactopyranosyl)-D-glucopyranose	-0.206515	0.113393	negtive
Creatinine	3,8-Dihydroxy-6-methoxy-7(11)-eremophilen-12,8-olide	0.206477	0.113461	positive
Uric acid	Undecanedioic acid	0.206446	0.113419	positive
25(OH)D	Epoxyeremopetasinorol	0.206394	0.11361	positive
Albumin	8(9)-Epoxy-5Z,11Z,14Z-eicosatrienoic acid	0.206319	0.113743	positive
Weight	Piperidine	-0.206271	0.11383	negtive
HbA1c	20-COOH-10,11-dihydro-LTB4	0.206122	0.114097	positive
Creatinine	Ethylene brassylate	0.206116	0.114107	positive
Handgrip strength	Herculin	0.205955	0.114396	positive
Uric acid	3b-Hydroxy-5-cholenoic acid	0.205835	0.114509	positive
HbA1c	Galactinol	-0.205788	0.114697	negtive
Handgrip strength	Termitomycamide E	-0.20576	0.114747	negtive
Drinking status	Styrene Oxide	-0.205624	0.114992	negtive
AST	Linoleic acid	0.20561	0.115018	positive
Age	Herculin	-0.205576	0.115079	negtive
Age	Dolasetron	-0.205548	0.11513	negtive
IL-6	LysoPC 20:1	0.205232	0.115702	positive
BMI	FAHFA 21:2; FAHFA(17:2/4:0)	-0.20501	0.116105	negtive
Albumin	Cassythicine	-0.204957	0.116201	negtive
Sex	Glyceraldehyde	0.204797	0.116492	positive
IL-6	Ribothymidine	-0.204758	0.116563	negtive
IL-6	S-Hydroprene	-0.204647	0.116766	negtive
ASMI	Icaritin	-0.204587	0.116875	negtive
IL-6	N-Carbamoyl-2-amino-2-(4-hydroxyphenyl)acetic acid	0.20448	0.117072	positive
Height	Monolinolenin (9c,12c,15c)	0.203856	0.118216	positive
ASMI	FAHFA 21:2; FAHFA(17:2/4:0)	0.203726	0.118457	positive
ASMI	3-(1-Pyrrolidinyl)-2-butanone	-0.203615	0.118662	negtive
HbA1c	(Z)-3-Oxo-2-(2-pentenyl)-1-cyclopenteneacetic acid	0.20359	0.118709	positive
ASMI	Benfuresate	0.203254	0.119332	positive
25(OH)D	Psychosine	0.203254	0.119332	positive
IL-6	Teucrin A	-0.203198	0.119434	negtive
Smoking status	Xanthosine	0.203039	0.119731	positive
HbA1c	(R)-3-Hydroxy-5-phenylpentanoic acid	0.202894	0.120001	positive
Uric acid	Valyl-Arginine	0.202723	0.120185	positive
Drinking status	Guanosine	0.202654	0.12045	positive
IL-6	2-Methylglutaric acid	-0.202641	0.120473	negtive
Weight	Acylcarnitine 9:0	-0.202602	0.120547	negtive
Drinking status	Echinocystic acid-3-O-glucoside	-0.202488	0.120759	negtive
IL-6	Galactinol	0.202223	0.121256	positive
Albumin	Methylimidazoleacetic acid	-0.202206	0.121288	negtive
Drinking status	Cafestol	-0.202158	0.121378	negtive
Albumin	all-trans-13,14-Dihydroretinol	0.202067	0.12155	positive
Weight	5-Hydroxyisophthalic acid	0.201907	0.121853	positive
Smoking status	(9Z,12Z,14E)-16-Hydroxy-9,12,14-octadecatrienoic acid	0.20174	0.122168	positive
ASMI	2-Methylglutaric acid	0.201698	0.122247	positive
AST	Gamma-Aminobutyric acid	0.201685	0.122272	positive
Weight	N-Acetylcadaverine	-0.201657	0.122325	negtive
Albumin	Anhydrocinnzeylanol	0.201651	0.122337	positive
ASMI	5-Hydroxyisophthalic acid	0.201475	0.122668	positive
ALT	Dolasetron	0.201394	0.122822	positive
Creatinine	Polyethylene, oxidized	0.201309	0.122985	positive
ASMI	Cassythicine	-0.201281	0.123038	negtive
CRP	Blennin B	-0.20114	0.123305	negtive
IL-6	Dihydrojasmonic acid	-0.201109	0.123364	negtive
CRP	Val-Val	-0.200862	0.123835	negtive
Sex	(2-(4,4-dimethyl-4,5-dihydrooxazol-2-yl)-5-fluorophenyl)(phenyl)methanol	0.200762	0.124027	positive
Sex	Met-Glu	0.200762	0.124027	positive
Sex	Conhydrinone	-0.200762	0.124027	negtive
Sex	Verimol B	-0.200762	0.124027	negtive
Weight	1-(1-Pyrrolidinyl)-2-propanone	-0.200656	0.12423	negtive
Triglyceride	Linoleic acid	0.200372	0.124773	positive
Prealbumin	L-trans-alpha-Amino-2-carboxycyclopropaneacetic acid	-0.200308	0.124896	negtive
ASMI	2-Amino-5-phenylpyridine	-0.200197	0.12511	negtive
Smoking status	Gibberellin A75	0.200194	0.125116	positive
HbA1c	FAHFA 21:0; FAHFA(18:0/3:0)	-0.200111	0.125275	negtive
Creatinine	(2-(4,4-dimethyl-4,5-dihydrooxazol-2-yl)-5-fluorophenyl)(phenyl)methanol	0.199919	0.125646	positive
Uric acid	D-Ribulose	-0.199833	0.125647	negtive
AST	2-Acetamido-2-deoxy-3-O-(.beta.-D-galactopyranosyl)-D-glucopyranose	-0.199708	0.126054	negtive
Six-metre walk	Icaritin	-0.199413	0.126627	negtive
Uric acid	4-Phenyl-2-butyl acetate	0.199389	0.126504	positive
Height	Enterolactone	0.199207	0.127027	positive
Creatinine	2-Methylglutaric acid	-0.199197	0.127047	negtive
Weight	Cinncassiol E	0.199099	0.127237	positive
Height	Dihydrojasmonic acid	0.199012	0.127407	positive
Sex	DL-Leu-DL-Val	-0.198744	0.127931	negtive
Triglyceride	Sedoheptulosan	-0.198622	0.128171	negtive
Height	Linsidomine cation	0.198427	0.128552	positive
ALT	17.beta.-Estradiol 3-.beta.-D-glucuronide	-0.198361	0.128682	negtive
IL-6	Verimol B	-0.198296	0.128811	negtive
Uric acid	(Z)-3-Oxo-2-(2-pentenyl)-1-cyclopenteneacetic acid	0.198277	0.128665	positive
Handgrip strength	N-Acetyl-L-aspartic acid	-0.19824	0.12892	negtive
25(OH)D	(2-(4,4-dimethyl-4,5-dihydrooxazol-2-yl)-5-fluorophenyl)(phenyl)methanol	-0.198141	0.129115	negtive
25(OH)D	Hexamethylene bisacetamide	-0.197947	0.129499	negtive
Smoking status	Verbasoside	-0.197911	0.129569	negtive
Smoking status	Tetrahydropteridine	0.197876	0.129639	positive
Age	Arg-Gln	-0.197786	0.129818	negtive
Height	3,8-Dihydroxy-6-methoxy-7(11)-eremophilen-12,8-olide	0.197759	0.12987	positive
HbA1c	N-Acetylcadaverine	-0.197746	0.129895	negtive
25(OH)D	1,2,3-Propanetricarboxylic acid	0.197474	0.130435	positive
Drinking status	1,5-Bis(4-hydroxy-3-methoxyphenyl)-1,4-pentadien-3-one	-0.197373	0.130637	negtive
IL-6	Monolinolenin (9c,12c,15c)	-0.19721	0.130962	negtive
Weight	1-Pyrroline-5-carboxylic acid	-0.197015	0.13135	negtive
Height	Conhydrinone	0.197007	0.131365	positive
Smoking status	all-trans-13,14-Dihydroretinol	0.196893	0.131594	positive
Weight	Pyrasulfotole	-0.196765	0.131851	negtive
Sex	Ile-Val	-0.196726	0.131927	negtive
Sex	Val-Val	-0.196726	0.131927	negtive
Weight	3-Hydroxypicolinic acid	0.196653	0.132073	positive
Triglyceride	Mono-(2-ethyl-5-oxohexyl) phthalate	0.196593	0.132195	positive
CRP	Cholesta-4,6-dien-3-one	-0.196385	0.132613	negtive
Prealbumin	Dihydrophaseic acid	0.196252	0.132881	positive
BMI	Linsidomine cation	0.195646	0.134106	positive
Handgrip strength	Anhydrocinnzeylanol	0.195233	0.134946	positive
IL-6	Elenaic acid	0.195121	0.135174	positive
ALT	Benfuresate	0.194966	0.13549	positive
Height	Dolasetron	0.194864	0.135699	positive
Triglyceride	Taurine	0.194842	0.135744	positive
25(OH)D	Marasmone	0.194807	0.135816	positive
ASMI	Atractylenolide III	0.194751	0.13593	positive
Triglyceride	Imidazole-4-acetaldehyde	-0.194675	0.136085	negtive
25(OH)D	S-Hydroprene	0.194557	0.136329	positive
25(OH)D	2,3,4,5-Tetrahydroxypentanoic acid	-0.194446	0.136557	negtive
Drinking status	(R)-3-Hydroxy-5-phenylpentanoic acid	0.194443	0.136562	positive
Drinking status	3,8-Dihydroxy-6-methoxy-7(11)-eremophilen-12,8-olide	0.194443	0.136562	positive
Uric acid	N-Acetylputrescine	-0.194443	0.136339	negtive
Six-metre walk	5-Hydroxyisophthalic acid	0.193922	0.137638	positive
IL-6	2,2,6,6-Tetramethyl-4-piperidinone	0.193895	0.137693	positive
AST	3,4-Methylenesebacic acid	0.19389	0.137703	positive
25(OH)D	Ser-Tyr	0.193779	0.137933	positive
Height	3,4-Epoxynonanal	0.19375	0.137993	positive
Prealbumin	1H-Pyrrole-2-carboxaldehyde	0.19364	0.138222	positive
Triglyceride	N-Acetyl-L-aspartic acid	0.193369	0.138784	positive
HbA1c	Enterolactone	0.193183	0.139171	positive
Age	FAHFA 21:2; FAHFA(17:2/4:0)	-0.192945	0.13967	negtive
Sex	Hexamethylene bisacetamide	-0.192691	0.140201	negtive
BMI	Isosativan	0.19245	0.140706	positive
Smoking status	S-Hydroprene	0.192257	0.141114	positive
CRP	Icaritin	-0.192019	0.141616	negtive
Weight	Polyethylene, oxidized	0.192012	0.141631	positive
Prealbumin	Verbasoside	-0.191862	0.141949	negtive
CRP	(3E,6Z)-Nonadien-1-yl acetate	-0.191824	0.142028	negtive
Six-metre walk	(4-Aminobutyl)guanidine	-0.191747	0.142191	negtive
Height	Propofol .beta.-D-glucuronide	0.191495	0.142727	positive
Creatinine	N-lactoyl-Valine	-0.191417	0.142892	negtive
HbA1c	Hexadecanedioic acid	0.191347	0.143041	positive
IL-6	Termitomycamide E	0.191277	0.143191	positive
Creatinine	Marasmone	0.191222	0.143307	positive
25(OH)D	Propofol .beta.-D-glucuronide	0.190889	0.144019	positive
Weight	S-Hydroprene	0.190344	0.145189	positive
25(OH)D	Gravolenic acid	0.190333	0.145212	positive
CRP	Dihydroferulic acid 4-sulfate	-0.190323	0.145235	negtive
Age	5-(3',5'-Dihydroxyphenyl)-gamma-valerolactone	0.190162	0.14558	positive
BMI	13,14-Dihydro-15-ketotetranorprostaglandin F1.alpha.	0.190144	0.14562	positive
25(OH)D	.beta.-Estradiol	0.190083	0.145751	positive
Age	Teucrin A	-0.189856	0.146241	negtive
AST	Ser-Tyr	-0.189853	0.146248	negtive
Drinking status	15,16-DiHODE	-0.189823	0.146314	negtive
Weight	(-)-Chimonanthine	0.189732	0.14651	positive
ALT	Dodecanedioic acid	0.189456	0.14711	positive
Weight	3,4-Methylenesebacic acid	0.189454	0.147113	positive
IL-6	(Z)-3-Oxo-2-(2-pentenyl)-1-cyclopenteneacetic acid	-0.18916	0.147755	negtive
Height	1,5-Anhydro-D-sorbitol	-0.189017	0.148067	negtive
25(OH)D	Cinncassiol E	0.188916	0.148287	positive
Drinking status	3,4-Epoxynonanal	-0.188832	0.14847	negtive
AST	13,14-Dihydro-15-ketotetranorprostaglandin F1.alpha.	0.188712	0.148734	positive
Sex	Gamma-Aminobutyric acid	-0.188655	0.148858	negtive
ALT	20-COOH-10,11-dihydro-LTB4	0.188621	0.148933	positive
Drinking status	Linsidomine cation	0.188544	0.149103	positive
Drinking status	13-Hydroxymarasmene	-0.188379	0.149466	negtive
Creatinine	Enterodiol	-0.18811	0.150057	negtive
25(OH)D	Cafestol	0.187971	0.150364	positive
Smoking status	Imidazolelactic acid	-0.187585	0.151218	negtive
ASMI	5-(3',5'-Dihydroxyphenyl)-gamma-valerolactone	-0.187582	0.151225	negtive
CRP	(-)-Folicanthine	-0.187514	0.151377	negtive
IL-6	D-Ribulose	0.187488	0.151434	positive
Handgrip strength	D-Gluconic acid	-0.187462	0.151492	negtive
ALT	N-Carbamoyl-2-amino-2-(4-hydroxyphenyl)acetic acid	0.187285	0.151885	positive
Creatinine	(R)-3-Hydroxy-5-phenylpentanoic acid	0.187055	0.1524	positive
Smoking status	Conhydrinone	0.187024	0.152469	positive
ALT	D-Gluconic acid	-0.186729	0.153128	negtive
IL-6	Pyrasulfotole	0.186291	0.154112	positive
Creatinine	Xanthine	0.186221	0.154269	positive
CRP	3,4-Dihydroxyphenylvaleric acid	-0.186096	0.154551	negtive
BMI	(Z)-3-Oxo-2-(2-pentenyl)-1-cyclopenteneacetic acid	0.186032	0.154696	positive
Weight	3,8-Dihydroxy-6-methoxy-7(11)-eremophilen-12,8-olide	0.186008	0.15475	positive
Height	3,4-Dihydroxyphenylvaleric acid	0.185871	0.155059	positive
Albumin	1,2,3,4,5,6-Hexahydro-5-methyl-7H-cyclopenta[b]pyridin-7-one	-0.185729	0.155381	negtive
ASMI	N-Acetyl-L-aspartic acid	-0.185693	0.155461	negtive
AST	Cholesterol	-0.185594	0.155685	negtive
Creatinine	Sedoheptulosan	0.185526	0.155839	positive
CRP	5-(3',5'-Dihydroxyphenyl)-gamma-valerolactone	0.185484	0.155936	positive
Smoking status	Polyethylene, oxidized	0.185303	0.156348	positive
Weight	Urolithin D	0.185229	0.156514	positive
Uric acid	DL-Leu-DL-Val	0.185107	0.156465	positive
Height	15,16-DiHODE	0.185063	0.156892	positive
IL-6	all-trans-13,14-Dihydroretinol	-0.184898	0.15727	negtive
IL-6	20-COOH-10,11-dihydro-LTB4	-0.184787	0.157525	negtive
Triglyceride	Cholesta-4,6-dien-3-one	0.184754	0.157599	positive
ASMI	Epoxyeremopetasinorol	0.184693	0.157739	positive
Sex	Allose	0.18462	0.157906	positive
Sex	5-Hydroxyisophthalic acid	-0.18462	0.157906	negtive
Sex	Propofol .beta.-D-glucuronide	-0.18462	0.157906	negtive
Uric acid	FAHFA 21:2; FAHFA(17:2/4:0)	0.184607	0.157603	positive
Smoking status	4-Androsten-17.beta.-ol-3-one sulfate	0.184565	0.158032	positive
HbA1c	5,6-Isopropylidene-L-ascorbic acid	-0.184558	0.158049	negtive
AST	2-Amino-5-phenylpyridine	-0.184509	0.158161	negtive
CRP	Met-Glu	0.184372	0.158476	positive
Weight	Glu-Ala	-0.184312	0.158612	negtive
CRP	.beta.-Estradiol	-0.184205	0.15886	negtive
Weight	Glyceraldehyde	-0.184173	0.158932	negtive
Prealbumin	Gravolenic acid	0.184109	0.159079	positive
ASMI	1,2,3,4,5,6-Hexahydro-5-methyl-7H-cyclopenta[b]pyridin-7-one	-0.184109	0.159079	negtive
Weight	Galactinol	-0.184034	0.159252	negtive
HbA1c	Linoleic acid	0.184029	0.159264	positive
Handgrip strength	2,2,6,6-Tetramethyl-4-piperidinone	-0.184009	0.159311	negtive
Weight	Tetradecanedioic acid	0.183812	0.159766	positive
Weight	Anhydrocinnzeylanol	0.183673	0.160087	positive
Creatinine	D-(+)-Cellotriose	-0.183526	0.160428	negtive
Triglyceride	Prostaglandin PGE2 1-glyceryl ester	0.183503	0.16048	positive
Smoking status	Sedoheptulosan	0.183336	0.160869	positive
HbA1c	3-Hydroxypicolinic acid	0.182972	0.161716	positive
Smoking status	Acylcarnitine 9:0	-0.182844	0.162014	negtive
Prealbumin	Atractylenolide III	0.18272	0.162304	positive
25(OH)D	Herculin	0.182692	0.162369	positive
AST	N-Acetyl-DL-aspartic acid	-0.182671	0.162418	negtive
Sex	Monolinolenin (9c,12c,15c)	-0.182602	0.162579	negtive
Drinking status	Traumatic acid	0.182561	0.162675	positive
Triglyceride	1-Pyrroline-5-carboxylic acid	0.182447	0.162942	positive
Creatinine	Naringenin	-0.182387	0.163085	negtive
ALT	Curcumol	0.182221	0.163474	positive
Weight	D-1-[(3-Carboxypropyl)amino]-1-deoxyfructose	-0.182089	0.163785	negtive
Drinking status	Val-Val	0.182025	0.163934	positive
CRP	Epoxyeremopetasinorol	-0.182008	0.163975	negtive
25(OH)D	Acylcarnitine 12:1	-0.181859	0.164327	negtive
HbA1c	Urolithin D	0.181636	0.164852	positive
BMI	Echinocystic acid-3-O-glucoside	-0.181447	0.165301	negtive
Weight	9-Oxo-11-(3-pentyl-2-oxiranyl)-10E-undecenoic acid	0.181255	0.165756	positive
AST	(4-Aminobutyl)guanidine	0.18114	0.166028	positive
Age	Ricinoleic acid methyl ester	0.18112	0.166076	positive
Uric acid	13,14-Dihydro-15-ketotetranorprostaglandin F1.alpha.	0.18105	0.165868	positive
Prealbumin	.beta.-Estradiol	0.181025	0.166302	positive
IL-6	4-Phenyl-2-butyl acetate	-0.180998	0.166366	negtive
Height	D-Ribulose	-0.180943	0.166498	negtive
Weight	Entecavir	-0.180754	0.166948	negtive
HbA1c	3-(1-Pyrrolidinyl)-2-butanone	-0.180607	0.1673	negtive
Sex	Undecylenic acid	-0.180585	0.167353	negtive
Albumin	Isosativan	0.18056	0.167412	positive
HbA1c	Oxandrolone	0.180551	0.167433	positive
Albumin	Arg-Gln	0.180338	0.167944	positive
ASMI	LysoPE 17:1	-0.180303	0.168028	negtive
HbA1c	all-trans-13,14-Dihydroretinol	0.180273	0.1681	positive
CRP	4-Androsten-17.beta.-ol-3-one sulfate	0.180256	0.16814	positive
25(OH)D	Cholesterol	-0.180053	0.168629	negtive
IL-6	L-trans-alpha-Amino-2-carboxycyclopropaneacetic acid	0.180051	0.168632	positive
Age	9,10,13-Trihydroxystearic acid	-0.180007	0.168738	negtive
Weight	Enterolactone	0.180004	0.168746	positive
AST	Prostaglandin PGE2 1-glyceryl ester	0.179999	0.168758	positive
Smoking status	2,3,4,5-Tetrahydroxypentanoic acid	-0.179683	0.169519	negtive
Age	Imidazolelactic acid	0.179618	0.169676	positive
Drinking status	Trehalose 6-phosphate	-0.179591	0.169742	negtive
AST	(-)-Folicanthine	0.179442	0.170101	positive
Height	8(9)-Epoxy-5Z,11Z,14Z-eicosatrienoic acid, methyl ester	0.179356	0.17031	positive
Height	Allose	-0.179356	0.17031	negtive
25(OH)D	Arg-Gln	0.179302	0.17044	positive
HbA1c	Valyl-Arginine	0.179271	0.170515	positive
Weight	Furan	-0.179226	0.170626	negtive
IL-6	3-Hydroxypicolinic acid	-0.179104	0.170921	negtive
Handgrip strength	Pilocarpine	-0.178968	0.171252	negtive
25(OH)D	Verbasoside	-0.178802	0.171655	negtive
HbA1c	LysoPC 20:1	0.178715	0.171868	positive
ALT	Entecavir	-0.178575	0.172209	negtive
Sex	4-Phenyl-2-butyl acetate	-0.178567	0.172229	negtive
Sex	Marasmone	-0.178567	0.172229	negtive
Sex	Ricinoleic acid methyl ester	-0.178567	0.172229	negtive
IL-6	3-(1-Pyrrolidinyl)-2-butanone	0.178436	0.17255	positive
Triglyceride	Ser-Tyr	0.178418	0.172594	positive
Triglyceride	Ile-Val	0.178418	0.172594	positive
BMI	Ricinoleic acid methyl ester	-0.178279	0.172933	negtive
Height	N-Carbamoyl-2-amino-2-(4-hydroxyphenyl)acetic acid	-0.178159	0.173228	negtive
Age	(4-Aminobutyl)guanidine	0.178143	0.173266	positive
Uric acid	Ethylene brassylate	0.177994	0.173223	positive
Smoking status	1,5-Bis(4-hydroxy-3-methoxyphenyl)-1,4-pentadien-3-one	-0.177646	0.174488	negtive
Prealbumin	FAHFA 20:2; FAHFA(16:2/4:0)	0.177607	0.174584	positive
Uric acid	Glyceraldehyde	-0.177605	0.174176	negtive
Albumin	Cholesterol	-0.177587	0.174634	negtive
Weight	Hexadecanedioic acid	0.17753	0.174774	positive
Albumin	Atractylenolide III	0.177504	0.17484	positive
Prealbumin	8(9)-Epoxy-5Z,11Z,14Z-eicosatrienoic acid, methyl ester	0.177496	0.174858	positive
HbA1c	2-Hydroxyglutarate	-0.177296	0.175354	negtive
CRP	Glu-Ala	0.17728	0.175391	positive
CRP	2-Methylglutaric acid	-0.177225	0.175529	negtive
CRP	N-Acetylcadaverine	0.177002	0.17608	positive
CRP	Acylcarnitine 12:1	0.176752	0.176702	positive
Triglyceride	2,2,6,6-Tetramethyl-4-piperidinone	-0.176695	0.176845	negtive
IL-6	FAHFA 21:0; FAHFA(18:0/3:0)	0.176653	0.176949	positive
ALT	Sebacic acid	0.176571	0.177152	positive
ASMI	Cafestol	0.176496	0.17734	positive
CRP	9,10,13-Trihydroxystearic acid	-0.176418	0.177534	negtive
Smoking status	Pyrasulfotole	-0.176417	0.177538	negtive
Uric acid	Dihydrojasmonic acid	0.176216	0.177611	positive
BMI	D-1-[(3-Carboxypropyl)amino]-1-deoxyfructose	-0.176084	0.17837	negtive
HbA1c	3-Deoxyarabinohexonic acid	-0.176016	0.178541	negtive
Smoking status	Dodecanedioic acid	0.17582	0.179033	positive
Uric acid	Heptaminol	0.175715	0.17886	positive
ALT	Enterodiol	0.175709	0.179311	positive
Age	Naringenin	0.175584	0.179626	positive
Height	Acylcarnitine 12:1	-0.175569	0.179662	negtive
25(OH)D	Echinocystic acid-3-O-glucoside	-0.175412	0.180058	negtive
Uric acid	Tetradecanedioic acid	0.175215	0.180115	positive
Smoking status	Furan	-0.175152	0.180714	negtive
Triglyceride	Pilocarpine	-0.174944	0.181243	negtive
Triglyceride	Dihydrophaseic acid	-0.174749	0.181736	negtive
CRP	Piperidine	0.174666	0.181946	positive
Sex	LysoPE 17:1	-0.174532	0.182289	negtive
Prealbumin	Brassinolide	0.174495	0.182381	positive
Prealbumin	Urolithin D	0.174412	0.182594	positive
ALT	5-(3',5'-Dihydroxyphenyl)-gamma-valerolactone	-0.174234	0.183048	negtive
Triglyceride	Pyrasulfotole	-0.174221	0.18308	negtive
25(OH)D	Dihydrophaseic acid	0.174162	0.183232	positive
Age	Dihydroferulic acid 4-sulfate	-0.174137	0.183295	negtive
Drinking status	2,2,4,4-Tetramethyl-6-(1-oxobutyl)-1,3,5-cyclohexanetrione	0.17398	0.183697	positive
CRP	2-Amino-5-phenylpyridine	0.173498	0.184932	positive
Handgrip strength	Cholesterol	-0.173481	0.184976	negtive
Age	.beta.-Estradiol	-0.173358	0.185293	negtive
Smoking status	FAHFA 20:2; FAHFA(16:2/4:0)	0.172799	0.186736	positive
ASMI	Dihydroactinidiolide	0.172745	0.186877	positive
CRP	Myristoylglycine	0.172692	0.187014	positive
Drinking status	Gravolenic acid	-0.172041	0.188706	negtive
Six-metre walk	Urolithin D	0.172012	0.188781	positive
BMI	3,4-Dihydroxyphenylvaleric acid	0.171749	0.189468	positive
Weight	8(9)-Epoxy-5Z,11Z,14Z-eicosatrienoic acid, methyl ester	0.171749	0.18947	positive
Prealbumin	N-Acetylputrescine	-0.171467	0.190209	negtive
Albumin	(2-(4,4-dimethyl-4,5-dihydrooxazol-2-yl)-5-fluorophenyl)(phenyl)methanol	-0.171418	0.190336	negtive
Albumin	5-(3',5'-Dihydroxyphenyl)-gamma-valerolactone	-0.171057	0.191286	negtive
Creatinine	Monolinolenin (9c,12c,15c)	0.170967	0.191524	positive
HbA1c	Guanosine	0.170952	0.191563	positive
ASMI	Elenaic acid	-0.170939	0.191598	negtive
Age	Psychosine	-0.170937	0.191601	negtive
Creatinine	xi-8-Hydroxyhexadecanedioic acid	0.170855	0.191818	positive
25(OH)D	3-Hydroxypyridine	-0.170744	0.192111	negtive
Drinking status	Verbasoside	-0.170514	0.192719	negtive
Sex	Verbasoside	0.170496	0.192768	positive
IL-6	Hexamethylene bisacetamide	0.170469	0.192838	positive
IL-6	D-Gluconic acid	0.170469	0.192838	positive
HbA1c	Cassythicine	-0.1702	0.193552	negtive
25(OH)D	all-trans-13,14-Dihydroretinol	0.170161	0.193657	positive
Height	Gravolenic acid	0.170057	0.193934	positive
BMI	Valyl-Proline	0.169888	0.194384	positive
Albumin	Naringenin	-0.169834	0.194526	negtive
Uric acid	2-Amino-5-phenylpyridine	0.169769	0.194197	positive
AST	Dihydroferulic acid 4-sulfate	0.169532	0.195334	positive
Albumin	Teucrin A	0.169362	0.195788	positive
HbA1c	L-Dihydroorotic acid	0.169338	0.195853	positive
BMI	LysoPE 17:1	-0.169137	0.196391	negtive
Triglyceride	Ribothymidine	0.169135	0.196396	positive
Uric acid	Arg-Gln	0.169103	0.195974	positive
Creatinine	Gly-Glu	0.169049	0.196627	positive
ASMI	3-Hydroxy-4-butanolide	-0.168883	0.197075	negtive
Triglyceride	Xanthosine	0.168858	0.197143	positive
IL-6	2-Amino-5-phenylpyridine	0.168826	0.197228	positive
ALT	N-Acetylcadaverine	-0.168613	0.197803	negtive
Prealbumin	N-lactoyl-Valine	-0.168605	0.197824	negtive
Six-metre walk	13-Hydroxymarasmene	0.168584	0.19788	positive
Drinking status	9-Oxo-11-(3-pentyl-2-oxiranyl)-10E-undecenoic acid	-0.168534	0.198015	negtive
CRP	3-Hydroxypicolinic acid	-0.168493	0.198126	negtive
Sex	(-)-Chimonanthine	-0.168478	0.198165	negtive
AST	Pyrasulfotole	0.168391	0.198403	positive
Uric acid	1-Pyrroline-5-carboxylic acid	-0.168325	0.198062	negtive
25(OH)D	Oxandrolone	0.168021	0.199403	positive
Drinking status	(Z)-3-Oxo-2-(2-pentenyl)-1-cyclopenteneacetic acid	-0.167998	0.199467	negtive
Weight	(4-Aminobutyl)guanidine	-0.167496	0.200832	negtive
Handgrip strength	3-(1-Pyrrolidinyl)-2-butanone	-0.167493	0.200839	negtive
AST	Echinocystic acid-3-O-glucoside	-0.167472	0.200898	negtive
ALT	3-(1-Pyrrolidinyl)-2-butanone	-0.167305	0.201354	negtive
HbA1c	Blennin B	0.167195	0.201653	positive
ALT	LysoPE 17:1	-0.167082	0.201963	negtive
Creatinine	3,4-Dihydroxyphenylvaleric acid	0.167021	0.202131	positive
ALT	Mono-(2-ethyl-5-oxohexyl) phthalate	0.166859	0.202574	positive
Uric acid	N-Carbamoyl-2-amino-2-(4-hydroxyphenyl)acetic acid	-0.166769	0.202286	negtive
IL-6	Blennin B	-0.166598	0.203293	negtive
Uric acid	Cafestol	0.166546	0.202895	positive
Triglyceride	Glu-Ala	-0.166023	0.204878	negtive
Prealbumin	FAHFA 21:0; FAHFA(18:0/3:0)	-0.166021	0.204885	negtive
HbA1c	Allose	-0.165916	0.205175	negtive
Six-metre walk	Cardamomin	-0.165685	0.205815	negtive
IL-6	Acylcarnitine 9:0	0.165316	0.20684	positive
Weight	Conhydrinone	-0.165161	0.207272	negtive
Height	Trehalose 6-phosphate	-0.164906	0.207984	negtive
Smoking status	D-(+)-Cellotriose	-0.164791	0.208305	negtive
Smoking status	Mono-(2-ethyl-5-oxohexyl) phthalate	0.164686	0.2086	positive
Height	all-trans-13,14-Dihydroretinol	0.164488	0.209154	positive
Weight	Val-Val	0.164244	0.209842	positive
Age	2-Methylglutaric acid	-0.163787	0.211129	negtive
Triglyceride	Traumatic acid	0.163299	0.212511	positive
CRP	Cassythicine	0.163265	0.212609	positive
Creatinine	4-Phenyl-2-butyl acetate	0.163159	0.21291	positive
ASMI	N-Acetyl-DL-aspartic acid	-0.163048	0.213226	negtive
AST	palythine	-0.162962	0.213469	negtive
Age	Gravolenic acid	-0.162813	0.213893	negtive
Height	3b-Hydroxy-5-cholenoic acid	0.16279	0.21396	positive
Drinking status	(-)-Chimonanthine	-0.162676	0.214286	negtive
BMI	Sedoheptulose	-0.162663	0.214322	negtive
Smoking status	Naringenin	-0.162649	0.214362	negtive
Age	5-Hydroxyisophthalic acid	-0.162647	0.21437	negtive
BMI	3b-Hydroxy-5-cholenoic acid	0.16258	0.21456	positive
Prealbumin	Ricinoleic acid methyl ester	-0.162575	0.214573	negtive
Sex	Herculin	0.162425	0.215002	positive
IL-6	Cholesterol	0.162364	0.215179	positive
Triglyceride	Hexadecanedioic acid	0.162271	0.215444	positive
BMI	1,5-Bis(4-hydroxy-3-methoxyphenyl)-1,4-pentadien-3-one	-0.16208	0.215993	negtive
Prealbumin	Diethylphosphate	0.161964	0.216325	positive
Triglyceride	Dolasetron	0.161743	0.216961	positive
HbA1c	Hexamethylene bisacetamide	-0.161658	0.217205	negtive
CRP	8(9)-Epoxy-5Z,11Z,14Z-eicosatrienoic acid	-0.161652	0.217224	negtive
IL-6	Isosativan	-0.1615	0.217661	negtive
Weight	1,2,3-Propanetricarboxylic acid	0.161464	0.217765	positive
ASMI	Teucrin A	0.161325	0.218168	positive
CRP	LysoPC 20:1	0.161235	0.218428	positive
Albumin	Ricinoleic acid methyl ester	-0.16122	0.21847	negtive
Drinking status	Guanine	0.16119	0.218557	positive
ALT	Monolinolenin (9c,12c,15c)	0.160904	0.219387	positive
Weight	2,2,6,6-Tetramethyl-4-piperidinone	-0.160769	0.219778	negtive
Six-metre walk	Dihydroferulic acid 4-sulfate	0.160751	0.219831	positive
Creatinine	Valyl-Arginine	0.160547	0.220425	positive
25(OH)D	20-dihydroxyleukotriene B4	0.160519	0.220506	positive
IL-6	Aloesol 7-glucoside	-0.160414	0.220813	negtive
Sex	5-(3',5'-Dihydroxyphenyl)-gamma-valerolactone	0.160408	0.220831	positive
Prealbumin	9,10,13-Trihydroxystearic acid	0.160352	0.220992	positive
Prealbumin	Dodecanedioic acid	0.160186	0.221479	positive
ALT	S-Hydroprene	0.160181	0.221494	positive
CRP	20-dihydroxyleukotriene B4	0.160039	0.221908	positive
Age	(-)-Folicanthine	-0.159976	0.222093	negtive
CRP	4-Phenyl-2-butyl acetate	-0.159844	0.222478	negtive
ALT	Ganoderic acid A	-0.159791	0.222635	negtive
Drinking status	3-(1-Pyrrolidinyl)-2-butanone	0.159746	0.222765	positive
Age	Monolinolenin (9c,12c,15c)	-0.15967	0.222991	negtive
Drinking status	Ile-Val	0.159499	0.223492	positive
BMI	Dodecanedioic acid	0.159329	0.223993	positive
BMI	(R)-3-Hydroxy-5-phenylpentanoic acid	0.159218	0.224321	positive
Triglyceride	.beta.-Estradiol	0.159158	0.224495	positive
Creatinine	(-)-Folicanthine	0.159158	0.224497	positive
HbA1c	Guanine	0.159043	0.224836	positive
Height	2,2,6,6-Tetramethyl-4-piperidinone	0.158948	0.225116	positive
Weight	2-Hydroxyglutarate	-0.158879	0.225319	negtive
Prealbumin	Acylcarnitine 12:1	-0.158824	0.225483	negtive
Prealbumin	(9Z,12Z,14E)-16-Hydroxy-9,12,14-octadecatrienoic acid	0.158741	0.225729	positive
Triglyceride	Atractylenolide III	-0.158658	0.225974	negtive
Handgrip strength	Gamma-Aminobutyric acid	-0.158637	0.226037	negtive
IL-6	Cinncassiol E	-0.158631	0.226054	negtive
Sex	2-Amino-5-phenylpyridine	-0.15839	0.22677	negtive
Sex	Enterodiol	-0.15839	0.22677	negtive
Sex	Taurine	0.15839	0.22677	positive
Handgrip strength	Conhydrinone	-0.158386	0.226781	negtive
Height	Glu-Ala	-0.158363	0.226849	negtive
Handgrip strength	9,10,13-Trihydroxystearic acid	0.158219	0.227277	positive
CRP	Sebacic acid	-0.158204	0.227324	negtive
BMI	Piperidine	-0.158162	0.227449	negtive
Height	S-Hydroprene	0.158085	0.227677	positive
Handgrip strength	Tetrahydropteridine	-0.157996	0.227941	negtive
Prealbumin	LysoPC 20:1	-0.157991	0.227958	negtive
AST	Gly-Glu	0.157979	0.227992	positive
BMI	Entecavir	-0.157884	0.228277	negtive
Uric acid	15,16-DiHODE	0.157822	0.227827	positive
Smoking status	Piperidine	0.157802	0.22852	positive
AST	8(9)-Epoxy-5Z,11Z,14Z-eicosatrienoic acid, methyl ester	0.157757	0.228656	positive
Prealbumin	Benfuresate	0.157685	0.228871	positive
CRP	3,4-Methylenesebacic acid	-0.157647	0.228983	negtive
Uric acid	Pilocarpine	-0.157488	0.22882	negtive
CRP	all-trans-13,14-Dihydroretinol	-0.15723	0.230232	negtive
HbA1c	(-)-Folicanthine	0.157207	0.230304	positive
BMI	Icaritin	-0.156995	0.230941	negtive
Albumin	Cinncassiol E	0.156802	0.23152	positive
Uric acid	Naringenin	-0.156766	0.230983	negtive
HbA1c	5-(3',5'-Dihydroxyphenyl)-gamma-valerolactone	-0.156761	0.231643	negtive
Height	Val-Val	0.156748	0.231682	positive
Six-metre walk	2-Methylglutaric acid	0.156682	0.231884	positive
Uric acid	2,2,6,6-Tetramethyl-4-piperidinone	-0.156154	0.232825	negtive
Uric acid	6,7-dihydro-12-epi-LTB4	0.156043	0.23316	positive
BMI	Pilocarpine	-0.155966	0.234048	negtive
[truncated: 1,614 more rows]

## Sheet: Supplementary Table 8
Supplementary Table 8. Kyoto Encyclopedia of Genes and Genomes (KEGG) pathway enrichment results based on differentially abundant metabolites
Pathway	S gene number	B gene number	P-value	FDR	Differentially abundant metabolites
Purine metabolism	6	65	0.000261	0.0219	Xanthosine;Inosine;Guanine;Guanosine;Hypoxanthine;Xanthine
Arginine and proline metabolism	4	38	0.00201	0.0846	Gamma-Aminobutyric acid;Agmatine;N-Acetylputrescine;1-Pyrroline-5-carboxylic acid
Alanine, aspartate and glutamate metabolism	3	28	0.00753	0.211	N-Acetyl-L-aspartic acid;Gamma-Aminobutyric acid;1-Pyrroline-5-carboxylic acid
Butanoate metabolism	2	15	0.02	0.381	Gamma-Aminobutyric acid;2-Hydroxyglutarate
Histidine metabolism	2	16	0.0227	0.381	Imidazole-4-acetaldehyde;Methylimidazoleacetic acid
Linoleic acid metabolism	1	5	0.0728	1	Linoleic acid
Pyrimidine metabolism	2	39	0.114	1	L-Dihydroorotic acid;Uridine
Taurine and hypotaurine metabolism	1	8	0.114	1	Taurine
Primary bile acid biosynthesis	2	46	0.149	1	Cholesterol;Taurine
Glycerolipid metabolism	1	16	0.215	1	Glyceraldehyde
Retinol metabolism	1	16	0.215	1	All-trans-13,14-dihydroretinol
Fructose and mannose metabolism	1	20	0.262	1	Glyceraldehyde
Pentose phosphate pathway	1	22	0.284	1	Gluconic acid
Biosynthesis of unsaturated fatty acids	1	36	0.423	1	Linoleic acid
Steroid biosynthesis	1	42	0.474	1	Cholesterol
Tyrosine metabolism	1	42	0.474	1	Tyramine
Steroid hormone biosynthesis	1	85	0.733	1	Cholesterol

## Sheet: Supplementary Table 9
Supplementary Table 9. Spearman’s correlation (Rho) values between differential microbes and differential metabolites
Microbes	Metabolites	Rho	P-value	Relation
g__Ruminococcaceae_unclassified	Isosativan	0.719906	9.03709e-11	positive
g__Firmicutes_unclassified	Dodecanedioic acid	0.682768	1.86541e-09	positive
g__Subdoligranulum	Dihydrojasmonic acid	0.658782	1.05303e-08	positive
g__Firmicutes_unclassified	Sebacic acid	0.650918	1.79636e-08	positive
g__Subdoligranulum	Dodecanedioic acid	0.649263	2.00613e-08	positive
g__Ruminococcaceae_unclassified	2,3,4,5-Tetrahydroxypentanoic acid	-0.646923	2.34254e-08	negtive
g__Eubacterium_coprostanoligenes_group_unclassified	3-Deoxyarabinohexonic acid	-0.644792	2.69465e-08	negtive
g__Erysipelotrichaceae_UCG-003	Xanthosine	0.643425	2.94618e-08	positive
g__Lachnospiraceae_unclassified	Sebacic acid	0.630894	6.54287e-08	positive
g__Firmicutes_unclassified	Isosativan	0.627234	8.20518e-08	positive
g__Faecalibacterium	Inosine	0.6204	1.24244e-07	positive
g__Dorea	2,2,4,4-Tetramethyl-6-(1-oxobutyl)-1,3,5-cyclohexanetrione	0.61018	2.26904e-07	positive
g__Faecalibacterium	Dodecanedioic acid	0.606226	2.84832e-07	positive
g__Lachnospiraceae_unclassified	Xanthosine	0.60451	3.1407e-07	positive
g__Eubacterium_coprostanoligenes_group_unclassified	Sebacic acid	0.603526	3.32074e-07	positive
g__Blautia	Xanthosine	0.600278	7.21441e-07	positive
g__Faecalibacterium	Enterolactone	0.590662	6.76934e-07	positive
g__Lachnospiraceae_unclassified	3-Deoxyarabinohexonic acid	-0.588144	7.75368e-07	negtive
g__Lachnospiraceae_unclassified	xi-8-Hydroxyhexadecanedioic acid	0.585417	8.97098e-07	positive
g__Eubacterium_coprostanoligenes_group_unclassified	2,2,4,4-Tetramethyl-6-(1-oxobutyl)-1,3,5-cyclohexanetrione	0.58078	1.14602e-06	positive
g__Lachnospiraceae_unclassified	2,3,4,5-Tetrahydroxypentanoic acid	-0.580574	1.15844e-06	negtive
g__Eubacterium_coprostanoligenes_group_unclassified	3,8-Dihydroxy-6-methoxy-7(11)-eremophilen-12,8-olide	0.580279	1.17645e-06	positive
g__Ruminococcaceae_unclassified	3-Deoxyarabinohexonic acid	-0.57919	1.2453e-06	negtive
g__Lachnospiraceae_unclassified	Ribothymidine	0.578626	1.28245e-06	positive
g__Faecalibacterium	Echinocystic acid-3-O-glucoside	-0.578155	1.31426e-06	negtive
g__Dorea	13,14-Dihydro-15-ketotetranorprostaglandin F1.alpha.	0.577914	1.33075e-06	positive
g__Faecalibacterium	3-Deoxyarabinohexonic acid	-0.574319	1.60202e-06	negtive
g__Subdoligranulum	Inosine	0.572002	1.8034e-06	positive
g__Eubacterium_coprostanoligenes_group_unclassified	Enterolactone	0.570547	1.9417e-06	positive
g__Dorea	3-Deoxyarabinohexonic acid	-0.569876	2.00873e-06	negtive
g__Lachnospiraceae_unclassified	N-Acetylputrescine	-0.56972	2.02468e-06	negtive
g__Subdoligranulum	Prostaglandin PGE2 1-glyceryl ester	0.56894	2.10587e-06	positive
g__Monoglobus	Dodecanedioic acid	0.568932	2.10682e-06	positive
g__Faecalibacterium	2,2,4,4-Tetramethyl-6-(1-oxobutyl)-1,3,5-cyclohexanetrione	0.568927	2.10728e-06	positive
g__Butyricicoccus	Xanthosine	0.568899	2.11027e-06	positive
g__Firmicutes_unclassified	13,14-Dihydro-15-ketotetranorprostaglandin F1.alpha.	0.568568	2.14575e-06	positive
g__Firmicutes_unclassified	3-Deoxyarabinohexonic acid	-0.567421	2.27296e-06	negtive
g__Eubacterium_coprostanoligenes_group_unclassified	Dihydrojasmonic acid	0.567043	2.31647e-06	positive
g__Eubacterium_coprostanoligenes_group_unclassified	Xanthosine	0.566153	2.42187e-06	positive
g__Lachnospiraceae_unclassified	Undecanedioic acid	0.56599	2.44168e-06	positive
g__Firmicutes_unclassified	2,2,4,4-Tetramethyl-6-(1-oxobutyl)-1,3,5-cyclohexanetrione	0.564933	2.57376e-06	positive
g__Firmicutes_unclassified	Enterolactone	0.564821	2.58811e-06	positive
g__Limosilactobacillus	Uridine	-0.563847	2.71625e-06	negtive
g__Firmicutes_unclassified	Dihydrojasmonic acid	0.563591	2.75104e-06	positive
g__Faecalibacterium	Xanthosine	0.562924	2.84327e-06	positive
g__Lachnospiraceae_unclassified	2,2,4,4-Tetramethyl-6-(1-oxobutyl)-1,3,5-cyclohexanetrione	0.562261	2.93788e-06	positive
g__Dorea	Undecanedioic acid	0.562231	2.94214e-06	positive
g__Lachnospiraceae_unclassified	Linoleic acid	0.561259	3.0864e-06	positive
g__Subdoligranulum	Enterolactone	0.560813	3.15464e-06	positive
g__Subdoligranulum	3,8-Dihydroxy-6-methoxy-7(11)-eremophilen-12,8-olide	0.557975	3.62386e-06	positive
g__Subdoligranulum	N-Acetylcadaverine	-0.556138	3.96136e-06	negtive
g__Subdoligranulum	2,2,4,4-Tetramethyl-6-(1-oxobutyl)-1,3,5-cyclohexanetrione	0.556138	3.96136e-06	positive
g__Dorea	3,8-Dihydroxy-6-methoxy-7(11)-eremophilen-12,8-olide	0.555992	3.98938e-06	positive
g__Firmicutes_unclassified	3b-Hydroxy-5-cholenoic acid	0.555593	4.0669e-06	positive
g__Ruminococcus	Methylimidazoleacetic acid	-0.55519	4.14679e-06	negtive
g__Roseburia	2,2,4,4-Tetramethyl-6-(1-oxobutyl)-1,3,5-cyclohexanetrione	0.553149	4.5738e-06	positive
g__Ruminococcaceae_unclassified	Arg-Gln	0.552593	4.69694e-06	positive
g__Subdoligranulum	Tyramine	-0.551184	5.02345e-06	negtive
g__Ruminococcaceae_unclassified	Sebacic acid	0.550805	5.11471e-06	positive
g__Dorea	Blennin B	0.550764	5.12463e-06	positive
g__Limosilactobacillus	Inosine	-0.547659	5.93465e-06	negtive
g__Monoglobus	Xanthosine	0.547645	5.93862e-06	positive
g__Erysipelotrichaceae_UCG-003	N-Acetylcadaverine	-0.547572	5.95906e-06	negtive
g__Blautia	Uridine	0.545485	9.34299e-06	positive
g__Dorea	Sebacic acid	0.544356	6.92626e-06	positive
g__Butyricicoccus	Inosine	0.543982	7.04759e-06	positive
g__Subdoligranulum	Styrene Oxide	-0.539327	8.7358e-06	negtive
g__Eubacterium_coprostanoligenes_group_unclassified	Xanthine	0.53918	8.79471e-06	positive
g__Firmicutes_unclassified	3,8-Dihydroxy-6-methoxy-7(11)-eremophilen-12,8-olide	0.537893	9.32743e-06	positive
g__Erysipelotrichaceae_UCG-003	Enterolactone	0.537488	9.50102e-06	positive
g__Lachnospiraceae_unclassified	13,14-Dihydro-15-ketotetranorprostaglandin F1.alpha.	0.536711	9.84258e-06	positive
g__Lachnospiraceae_unclassified	Linsidomine cation	0.535932	1.01966e-05	positive
g__Faecalibacterium	Hypoxanthine	0.534686	1.07873e-05	positive
g__Firmicutes_unclassified	Xanthosine	0.533698	1.1278e-05	positive
g__Eubacterium_coprostanoligenes_group_unclassified	Dodecanedioic acid	0.532062	1.21371e-05	positive
g__Firmicutes_unclassified	Undecanedioic acid	0.531266	1.25766e-05	positive
g__Lachnospiraceae_unclassified	3,8-Dihydroxy-6-methoxy-7(11)-eremophilen-12,8-olide	0.530699	1.28982e-05	positive
g__Butyricicoccus	Guanosine	0.527762	1.46925e-05	positive
g__Roseburia	Xanthosine	0.527094	1.51313e-05	positive
g__Faecalibacterium	Dihydrojasmonic acid	0.526682	1.54086e-05	positive
g__Roseburia	Acylcarnitine 12:1	-0.525432	1.62771e-05	negtive
g__Butyricicoccus	Traumatic acid	0.524584	1.68923e-05	positive
g__Firmicutes_unclassified	Echinocystic acid-3-O-glucoside	-0.524275	1.71222e-05	negtive
g__Blautia	Ribothymidine	0.52359	2.35254e-05	positive
g__Subdoligranulum	Tetradecanedioic acid	0.523519	1.7696e-05	positive
g__Erysipelotrichaceae_UCG-003	Dodecanedioic acid	0.523489	1.77191e-05	positive
g__Lachnospiraceae_unclassified	Inosine	0.523073	1.80423e-05	positive
g__Eubacterium_coprostanoligenes_group_unclassified	Isosativan	0.521161	1.96015e-05	positive
g__Lachnospiraceae_unclassified	Prostaglandin PGE2 1-glyceryl ester	0.52068	2.00134e-05	positive
g__Subdoligranulum	Sebacic acid	0.519567	2.09967e-05	positive
g__Fusicatenibacter	Echinocystic acid-3-O-glucoside	-0.518453	2.20249e-05	negtive
g__Dorea	3,4-Methylenesebacic acid	0.517712	2.2735e-05	positive
g__Lachnospiraceae_unclassified	Arg-Gln	0.517117	2.33194e-05	positive
g__Butyricicoccus	Uridine	0.517059	2.33772e-05	positive
g__Erysipelotrichaceae_UCG-003	Sebacic acid	0.51594	2.45187e-05	positive
g__Firmicutes_unclassified	Traumatic acid	0.515662	2.48097e-05	positive
g__Firmicutes_unclassified	xi-8-Hydroxyhexadecanedioic acid	0.514348	2.62312e-05	positive
g__Roseburia	Methylimidazoleacetic acid	-0.51394	2.66876e-05	negtive
g__Subdoligranulum	1-(1-Pyrrolidinyl)-2-propanone	-0.512943	2.78346e-05	negtive
g__Eubacterium_coprostanoligenes_group_unclassified	2,3,4,5-Tetrahydroxypentanoic acid	-0.511373	2.97316e-05	negtive
g__Faecalibacterium	Methylimidazoleacetic acid	-0.511284	2.9843e-05	negtive
g__Lachnospiraceae_unclassified	Furan	-0.511273	2.98573e-05	negtive
g__Faecalibacterium	Traumatic acid	0.510617	3.06879e-05	positive
g__Monoglobus	LysoPE 19:1	-0.510518	3.08149e-05	negtive
g__Roseburia	3-Deoxyarabinohexonic acid	-0.510109	3.13458e-05	negtive
g__Prevotella_9	2,2,4,4-Tetramethyl-6-(1-oxobutyl)-1,3,5-cyclohexanetrione	0.508302	3.37957e-05	positive
g__Lachnospiraceae_unclassified	Xanthine	0.508211	3.39228e-05	positive
g__Erysipelotrichaceae_UCG-003	Pregnenolone sulfate	-0.507377	3.51159e-05	negtive
g__Clostridia_UCG-014_unclassified	3,8-Dihydroxy-6-methoxy-7(11)-eremophilen-12,8-olide	0.506955	3.5735e-05	positive
g__Ruminococcaceae_unclassified	13,14-Dihydro-15-ketotetranorprostaglandin F1.alpha.	0.505919	3.72954e-05	positive
g__Dorea	Dihydrophaseic acid	0.50512	3.85419e-05	positive
g__Erysipelotrichaceae_UCG-003	Styrene Oxide	-0.505011	3.87149e-05	negtive
g__Lachnospiraceae_unclassified	Allose	-0.50476	3.91162e-05	negtive
g__Monoglobus	Undecylenic acid	0.504405	3.96907e-05	positive
g__Limosilactobacillus	Allose	0.504242	3.99559e-05	positive
g__Monoglobus	Traumatic acid	0.503821	4.06511e-05	positive
g__Firmicutes_unclassified	N-Acetylcadaverine	-0.502464	4.29683e-05	negtive
g__Lachnospiraceae_unclassified	Dodecanedioic acid	0.502255	4.33354e-05	positive
g__Dorea	Undecylenic acid	0.502197	4.3438e-05	positive
g__Subdoligranulum	Xanthosine	0.501476	4.47313e-05	positive
g__Faecalibacterium	Tetradecanedioic acid	0.501112	4.53976e-05	positive
g__Dorea	Dodecanedioic acid	0.500736	4.60957e-05	positive
g__Dorea	(3E,6Z)-Nonadien-1-yl acetate	0.499724	4.80228e-05	positive
g__Eubacterium_coprostanoligenes_group_unclassified	S-Hydroprene	0.498248	5.09663e-05	positive
g__Lachnospiraceae_unclassified	6,7-dihydro-12-epi-LTB4	0.496911	5.37765e-05	positive
g__Eubacterium_coprostanoligenes_group_unclassified	Inosine	0.496413	5.486e-05	positive
g__Blautia	Inosine	0.496249	6.9011e-05	positive
g__Blautia	Diethylphosphate	0.495693	7.0477e-05	positive
g__Dorea	Tetradecanedioic acid	0.495114	5.77791e-05	positive
g__Eubacterium_coprostanoligenes_group_unclassified	Undecanedioic acid	0.494856	5.8377e-05	positive
g__Firmicutes_unclassified	Tetradecanedioic acid	0.494131	6.00841e-05	positive
g__Monoglobus	Inosine	0.493817	6.08378e-05	positive
g__Dorea	Dihydrojasmonic acid	0.493428	6.17833e-05	positive
g__Lachnospiraceae_unclassified	Trehalose 6-phosphate	-0.492959	6.29409e-05	negtive
g__Faecalibacterium	Ribothymidine	0.492885	6.31261e-05	positive
g__Monoglobus	Ile-Val	0.492427	6.42784e-05	positive
g__Faecalibacterium	Sebacic acid	0.492107	6.50975e-05	positive
g__Subdoligranulum	Traumatic acid	0.491178	6.75245e-05	positive
g__Limosilactobacillus	Ribothymidine	-0.491143	6.76181e-05	negtive
g__Monoglobus	Ribothymidine	0.490121	7.0388e-05	positive
g__Fusicatenibacter	Prostaglandin PGE2 1-glyceryl ester	0.48969	7.15866e-05	positive
g__Blautia	Allose	-0.489303	8.95367e-05	negtive
g__Subdoligranulum	Pregnenolone sulfate	-0.489118	7.32065e-05	negtive
g__Prevotella_9	Xanthosine	0.488997	7.35553e-05	positive
g__Limosilactobacillus	Pregnenolone sulfate	0.488454	7.51307e-05	positive
g__Faecalibacterium	Termitomycamide E	-0.488438	7.51782e-05	negtive
g__Subdoligranulum	Naringenin	-0.488339	7.54689e-05	negtive
g__Butyricicoccus	Guanine	0.488297	7.55942e-05	positive
g__Lachnospiraceae_unclassified	Brassinolide	0.487838	7.69571e-05	positive
g__Faecalibacterium	Undecylenic acid	0.487048	7.93582e-05	positive
g__Erysipelotrichaceae_UCG-003	Inosine	0.486899	7.98185e-05	positive
g__Eubacterium_coprostanoligenes_group_unclassified	Furan	-0.486458	8.11976e-05	negtive
g__Erysipelotrichaceae_UCG-003	Ribothymidine	0.486167	8.21186e-05	positive
g__Faecalibacterium	N-lactoyl-Valine	-0.485436	8.44743e-05	negtive
g__Ruminococcaceae_unclassified	3,8-Dihydroxy-6-methoxy-7(11)-eremophilen-12,8-olide	0.485034	8.57989e-05	positive
g__Lachnospiraceae_unclassified	Cinncassiol E	0.484944	8.60977e-05	positive
g__Butyricicoccus	Hypoxanthine	0.48445	8.77513e-05	positive
g__Erysipelotrichaceae_UCG-003	Dihydrojasmonic acid	0.484224	8.85216e-05	positive
g__Lachnospiraceae_unclassified	Uridine	0.48383	8.98717e-05	positive
g__Monoglobus	Uridine	0.483702	9.0318e-05	positive
g__Roseburia	D-1-[(3-Carboxypropyl)amino]-1-deoxyfructose	-0.483463	9.11497e-05	negtive
g__Eubacterium_coprostanoligenes_group_unclassified	Echinocystic acid-3-O-glucoside	-0.483288	9.17646e-05	negtive
g__Faecalibacterium	Guanine	0.483046	9.26208e-05	positive
g__Faecalibacterium	Tyramine	-0.481934	9.66507e-05	negtive
g__Ruminococcus	Valyl-Arginine	0.481891	9.6813e-05	positive
g__Ruminococcus	Prostaglandin PGE2 1-glyceryl ester	0.481113	9.97329e-05	positive
g__Limosilactobacillus	Xanthosine	-0.480732	0.000101191	negtive
g__Subdoligranulum	N-Acetylputrescine	-0.480713	0.000101263	negtive
g__Roseburia	Inosine	0.48059	0.000101739	positive
g__Erysipelotrichaceae_UCG-003	xi-8-Hydroxyhexadecanedioic acid	0.480477	0.000102177	positive
g__Roseburia	Sebacic acid	0.479689	0.000105287	positive
g__Ruminococcaceae_unclassified	2,2,4,4-Tetramethyl-6-(1-oxobutyl)-1,3,5-cyclohexanetrione	0.478572	0.000109841	positive
g__Eubacterium_coprostanoligenes_group_unclassified	Arg-Gln	0.477337	0.000115085	positive
g__Faecalibacterium	N-Acetylputrescine	-0.47721	0.000115641	negtive
g__Dorea	Allose	-0.477014	0.000116495	negtive
g__Monoglobus	xi-8-Hydroxyhexadecanedioic acid	0.476726	0.000117764	positive
g__Faecalibacterium	Uridine	0.476709	0.00011784	positive
g__Erysipelotrichaceae_UCG-003	Val-Val	0.476562	0.000118495	positive
g__Dorea	Arg-Gln	0.476508	0.000118735	positive
g__Dorea	xi-8-Hydroxyhexadecanedioic acid	0.47589	0.000121526	positive
g__Monoglobus	2,2,4,4-Tetramethyl-6-(1-oxobutyl)-1,3,5-cyclohexanetrione	0.475754	0.000122148	positive
g__Limosilactobacillus	Sedoheptulose	0.475641	0.000122667	positive
g__Roseburia	Ribothymidine	0.474731	0.000126918	positive
g__Fusicatenibacter	Diethylphosphate	0.47464	0.000127352	positive
g__Dorea	Xanthosine	0.474372	0.000128633	positive
g__Dorea	S-Hydroprene	0.474147	0.000129718	positive
g__Erysipelotrichaceae_UCG-003	1-(1-Pyrrolidinyl)-2-propanone	-0.473379	0.000133487	negtive
g__Butyricicoccus	Tetradecanedioic acid	0.472466	0.000138099	positive
g__Lachnospiraceae_unclassified	Ile-Val	0.472197	0.000139487	positive
g__Dorea	Linoleic acid	0.471786	0.000141626	positive
g__Ruminococcaceae_unclassified	N-Acetylputrescine	-0.471649	0.00014235	negtive
g__Eubacterium_coprostanoligenes_group_unclassified	N-Acetylputrescine	-0.471275	0.000144331	negtive
g__Roseburia	N-lactoyl-Valine	-0.47121	0.000144679	negtive
g__Monoglobus	DL-Leu-DL-Val	0.470696	0.000147456	positive
g__Subdoligranulum	Cholesta-4,6-dien-3-one	0.470694	0.000147469	positive
g__Erysipelotrichaceae_UCG-003	Undecanedioic acid	0.470309	0.000149579	positive
g__Dorea	Traumatic acid	0.470212	0.000150112	positive
g__Blautia	1,5-Anhydro-D-sorbitol	-0.469353	0.000183917	negtive
g__Subdoligranulum	Linoleic acid	0.469024	0.000156828	positive
g__Roseburia	Dihydrojasmonic acid	0.468816	0.000158029	positive
g__Flavonifractor	3,4-Dihydroxyphenylvaleric acid	0.468449	0.000160174	positive
g__Prevotella_9	Sebacic acid	0.468194	0.000161678	positive
g__Subdoligranulum	Undecylenic acid	0.467966	0.000163033	positive
g__Butyricicoccus	(3E,6Z)-Nonadien-1-yl acetate	0.467561	0.000165471	positive
g__Clostridia_UCG-014_unclassified	3b-Hydroxy-5-cholenoic acid	0.466619	0.000171263	positive
g__Ruminococcaceae_unclassified	Undecanedioic acid	0.466399	0.000172645	positive
g__Limosilactobacillus	Galactinol	0.466088	0.00017461	positive
g__Fusicatenibacter	Sebacic acid	0.465721	0.000176957	positive
g__Firmicutes_unclassified	Tyramine	-0.465721	0.00017696	negtive
g__Roseburia	xi-8-Hydroxyhexadecanedioic acid	0.465605	0.000177706	positive
g__Blautia	Glyceraldehyde	-0.464962	0.000214322	negtive
g__Lachnospiraceae_unclassified	DL-Leu-DL-Val	0.464738	0.000183393	positive
g__Ruminococcus	17.beta.-Estradiol 3-.beta.-D-glucuronide	-0.464636	0.000184074	negtive
g__Monoglobus	Tetradecanedioic acid	0.463415	0.000192385	positive
g__Erysipelotrichaceae_UCG-003	17.beta.-Estradiol 3-.beta.-D-glucuronide	-0.463183	0.000194008	negtive
g__Eubacterium_coprostanoligenes_group_unclassified	Linoleic acid	0.463044	0.000194978	positive
g__Faecalibacterium	Guanosine	0.462924	0.000195828	positive
g__Monoglobus	Hypoxanthine	0.46286	0.000196283	positive
g__Butyricicoccus	5,6-Isopropylidene-L-ascorbic acid	-0.462711	0.000197335	negtive
g__Faecalibacterium	Icaritin	-0.462257	0.000200591	negtive
g__Dorea	Xanthine	0.462174	0.000201189	positive
g__Faecalibacterium	Linoleic acid	0.461701	0.000204642	positive
g__Eubacterium_coprostanoligenes_group_unclassified	Blennin B	0.461487	0.000206218	positive
g__Roseburia	Dodecanedioic acid	0.461464	0.000206388	positive
g__Monoglobus	Diethylphosphate	0.460942	0.000210292	positive
g__Roseburia	3,4-Methylenesebacic acid	0.460817	0.00021124	positive
g__Blautia	Linsidomine cation	0.46035	0.00025118	positive
g__Clostridia_UCG-014_unclassified	N-Acetylputrescine	-0.460197	0.000215979	negtive
g__Faecalibacterium	D-1-[(3-Carboxypropyl)amino]-1-deoxyfructose	-0.460033	0.000217245	negtive
g__Lachnospiraceae_unclassified	1,5-Anhydro-D-sorbitol	-0.459839	0.000218758	negtive
g__Clostridia_UCG-014_unclassified	Xanthosine	0.459746	0.000219486	positive
g__Roseburia	(3E,6Z)-Nonadien-1-yl acetate	0.458507	0.000229401	positive
g__Eubacterium_coprostanoligenes_group_unclassified	Tetradecanedioic acid	0.458428	0.000230041	positive
g__Dorea	Enterolactone	0.458408	0.000230209	positive
g__Ruminococcaceae_unclassified	Enterolactone	0.458091	0.000232822	positive
g__Eubacterium_coprostanoligenes_group_unclassified	Ribothymidine	0.458039	0.000233247	positive
g__Firmicutes_unclassified	Cinncassiol E	0.457919	0.000234245	positive
g__Dorea	Ribothymidine	0.457846	0.000234855	positive
g__Prevotella_9	Dihydrojasmonic acid	0.457707	0.000236016	positive
g__Faecalibacterium	Naringenin	-0.457198	0.000240311	negtive
g__Limosilactobacillus	3-Hydroxy-4-butanolide	0.457164	0.000240602	positive
g__Blautia	Trehalose 6-phosphate	-0.457071	0.00028082	negtive
g__Butyricicoccus	Methylimidazoleacetic acid	-0.456691	0.000244667	negtive
g__Firmicutes_unclassified	Styrene Oxide	-0.456493	0.000246388	negtive
g__Lachnospiraceae_unclassified	Isosativan	0.456388	0.000247304	positive
g__Prevotella_9	Sedoheptulose	-0.456337	0.000247749	negtive
g__Dorea	Ethylene brassylate	0.456103	0.000249805	positive
g__Butyricicoccus	Dodecanedioic acid	0.455966	0.000251015	positive
g__Faecalibacterium	(3E,6Z)-Nonadien-1-yl acetate	0.455864	0.000251921	positive
g__Lachnospiraceae_unclassified	Tetradecanedioic acid	0.455831	0.000252214	positive
g__Subdoligranulum	Guanosine	0.455776	0.00025271	positive
g__Dorea	Heptaminol	0.455654	0.000253801	positive
g__Subdoligranulum	Undecanedioic acid	0.455609	0.000254203	positive
g__Erysipelotrichaceae_UCG-003	Linoleic acid	0.455211	0.000257789	positive
g__Roseburia	Xanthine	0.454986	0.000259843	positive
g__Monoglobus	Val-Val	0.454689	0.000262567	positive
g__Roseburia	Hypoxanthine	0.453352	0.000275183	positive
g__Roseburia	Valyl-Arginine	0.453324	0.000275455	positive
g__Ruminococcaceae_unclassified	Dodecanedioic acid	0.453187	0.000276784	positive
g__Limosilactobacillus	Linsidomine cation	-0.453046	0.000278152	negtive
g__Butyricicoccus	Ribothymidine	0.452901	0.000279567	positive
g__Prevotella_9	3-Deoxyarabinohexonic acid	-0.452442	0.000284086	negtive
g__Ruminococcaceae_unclassified	Cinncassiol E	0.45186	0.000289917	positive
g__Erysipelotrichaceae_UCG-003	DL-Leu-DL-Val	0.451155	0.000297117	positive
g__Roseburia	Ile-Val	0.45093	0.000299455	positive
g__Fusicatenibacter	Arg-Gln	0.450838	0.00030041	positive
g__Blautia	2-Acetamido-2-deoxy-3-O-(.beta.-D-galactopyranosyl)-D-glucopyranose	-0.450625	0.000348628	negtive
g__Monoglobus	Sedoheptulose	-0.450104	0.000308163	negtive
g__Lachnospiraceae_unclassified	(R)-3-Hydroxy-5-phenylpentanoic acid	0.44982	0.000311217	positive
g__Lachnospiraceae_unclassified	3,4-Methylenesebacic acid	0.44943	0.000315444	positive
g__Limosilactobacillus	Val-Val	-0.448927	0.000320978	negtive
g__Firmicutes_unclassified	Arg-Gln	0.448607	0.000324541	positive
g__Limosilactobacillus	1,5-Anhydro-D-sorbitol	0.448298	0.000328026	positive
g__Erysipelotrichaceae_UCG-003	13,14-Dihydro-15-ketotetranorprostaglandin F1.alpha.	0.447888	0.000332695	positive
g__Butyricicoccus	Ethylene brassylate	0.447772	0.000334019	positive
g__Eubacterium_coprostanoligenes_group_unclassified	Sedoheptulose	-0.447751	0.000334271	negtive
g__Firmicutes_unclassified	N-Acetylputrescine	-0.447349	0.000338919	negtive
g__Roseburia	Uridine	0.447296	0.000339536	positive
g__Monoglobus	Prostaglandin PGE2 1-glyceryl ester	0.446964	0.000343435	positive
g__Subdoligranulum	Uridine	0.446703	0.000346531	positive
g__Blautia	Sedoheptulose	-0.44668	0.000397201	negtive
g__Prevotella_9	Ribothymidine	0.446107	0.000353681	positive
g__Faecalibacterium	Prostaglandin PGE2 1-glyceryl ester	0.446026	0.000354667	positive
g__Lachnospiraceae_unclassified	Heptaminol	0.445812	0.000357271	positive
g__Faecalibacterium	N-Acetylcadaverine	-0.445636	0.000359422	negtive
g__Ligilactobacillus	5-Hydroxyisophthalic acid	-0.445297	0.000363623	negtive
g__Prevotella_9	D-1-[(3-Carboxypropyl)amino]-1-deoxyfructose	-0.443924	0.000381047	negtive
g__Limosilactobacillus	Gly-Glu	0.443893	0.000381443	positive
g__Lachnospiraceae_unclassified	Cardamomin	-0.443752	0.000383277	negtive
g__Dorea	Inosine	0.443175	0.000390876	positive
g__Lachnospiraceae_unclassified	S-Hydroprene	0.442361	0.000401811	positive
g__Subdoligranulum	Hypoxanthine	0.44147	0.000414096	positive
g__Monoglobus	4-Androsten-17.beta.-ol-3-one sulfate	-0.441212	0.000417726	negtive
g__Monoglobus	2-Amino-5-phenylpyridine	-0.440823	0.000423243	negtive
g__Eubacterium_coprostanoligenes_group_unclassified	6,7-dihydro-12-epi-LTB4	0.439909	0.00043646	positive
g__Monoglobus	Ethylene brassylate	0.439489	0.000442664	positive
g__Blautia	Hypoxanthine	0.439233	0.000506064	positive
g__Faecalibacterium	13,14-Dihydro-15-ketotetranorprostaglandin F1.alpha.	0.439133	0.00044798	positive
g__Eubacterium_coprostanoligenes_group_unclassified	13,14-Dihydro-15-ketotetranorprostaglandin F1.alpha.	0.439075	0.000448854	positive
g__Subdoligranulum	Guanine	0.43891	0.000451345	positive
g__Monoglobus	(3E,6Z)-Nonadien-1-yl acetate	0.437543	0.00047244	positive
g__Dorea	(R)-3-Hydroxy-5-phenylpentanoic acid	0.437047	0.000480318	positive
g__Lachnospiraceae_unclassified	Mono-(2-ethyl-5-oxohexyl) phthalate	0.436794	0.000484383	positive
g__Eubacterium_coprostanoligenes_group_unclassified	3b-Hydroxy-5-cholenoic acid	0.436628	0.000487078	positive
g__Subdoligranulum	Icaritin	-0.436627	0.000487083	negtive
g__Dorea	Marasmone	0.436373	0.000491223	positive
g__Clostridia_UCG-014_unclassified	Dihydrojasmonic acid	0.436114	0.00049547	positive
g__Eubacterium_coprostanoligenes_group_unclassified	Allose	-0.435905	0.000498924	negtive
g__Lachnospiraceae_unclassified	Val-Val	0.435792	0.000500787	positive
g__Roseburia	17.beta.-Estradiol 3-.beta.-D-glucuronide	-0.435522	0.000505293	negtive
g__Subdoligranulum	2,3,4,5-Tetrahydroxypentanoic acid	-0.435013	0.000513892	negtive
g__Lachnospiraceae_unclassified	Diethylphosphate	0.434512	0.00052248	positive
g__Faecalibacterium	Acylcarnitine 12:1	-0.434019	0.000531063	negtive
g__Subdoligranulum	3-Deoxyarabinohexonic acid	-0.43351	0.000540049	negtive
g__Monoglobus	Linoleic acid	0.433264	0.000544449	positive
g__Roseburia	Prostaglandin PGE2 1-glyceryl ester	0.432818	0.000552491	positive
g__Firmicutes_unclassified	Linoleic acid	0.432781	0.000553179	positive
g__Lachnospiraceae_unclassified	17.beta.-Estradiol 3-.beta.-D-glucuronide	-0.432508	0.000558151	negtive
g__Faecalibacterium	3b-Hydroxy-5-cholenoic acid	0.432351	0.000561036	positive
g__Subdoligranulum	17.beta.-Estradiol 3-.beta.-D-glucuronide	-0.432341	0.000561221	negtive
g__Subdoligranulum	xi-8-Hydroxyhexadecanedioic acid	0.432007	0.000567407	positive
g__Lachnospiraceae_unclassified	Ethylene brassylate	0.431673	0.000573655	positive
g__Blautia	Glu-Ala	-0.43162	0.000644867	negtive
g__Monoglobus	3b-Hydroxy-5-cholenoic acid	0.431374	0.000579304	positive
g__Dorea	9,10,13-Trihydroxystearic acid	0.431258	0.000581518	positive
g__Subdoligranulum	Echinocystic acid-3-O-glucoside	-0.430115	0.000603645	negtive
g__Butyricicoccus	Undecylenic acid	0.430047	0.000604987	positive
g__Faecalibacterium	Styrene Oxide	-0.430017	0.000605577	negtive
g__Erysipelotrichaceae_UCG-003	Ile-Val	0.429354	0.000618796	positive
g__Faecalibacterium	Valyl-Arginine	0.428849	0.000629028	positive
g__Clostridia_UCG-014_unclassified	Arg-Gln	0.428678	0.000632545	positive
g__Prevotella_9	Tyramine	-0.428472	0.000636794	negtive
g__Roseburia	Ethylene brassylate	0.428199	0.00064245	positive
g__Erysipelotrichaceae_UCG-003	Tyramine	-0.42772	0.000652496	negtive
g__Lachnospiraceae_unclassified	(3E,6Z)-Nonadien-1-yl acetate	0.427666	0.000653649	positive
g__Clostridia_UCG-014_unclassified	2,2,4,4-Tetramethyl-6-(1-oxobutyl)-1,3,5-cyclohexanetrione	0.427664	0.000653687	positive
g__Fusicatenibacter	2,2,4,4-Tetramethyl-6-(1-oxobutyl)-1,3,5-cyclohexanetrione	0.427594	0.000655164	positive
g__Lachnospiraceae_unclassified	D-(+)-Cellotriose	-0.426886	0.000670329	negtive
g__Roseburia	Linsidomine cation	0.426762	0.000673015	positive
g__Erysipelotrichaceae_UCG-003	Tetradecanedioic acid	0.426734	0.000673627	positive
g__Roseburia	Enterolactone	0.426396	0.000681013	positive
g__Monoglobus	13,14-Dihydro-15-ketotetranorprostaglandin F1.alpha.	0.426066	0.00068829	positive
g__Dorea	N-Acetylcadaverine	-0.42603	0.0006891	negtive
g__Faecalibacterium	3,4-Methylenesebacic acid	0.425903	0.000691916	positive
g__Faecalibacterium	Allose	-0.425737	0.00069564	negtive
g__Lachnospiraceae_unclassified	Dihydrojasmonic acid	0.425606	0.000698569	positive
g__Erysipelotrichaceae_UCG-003	Traumatic acid	0.425579	0.000699167	positive
g__Subdoligranulum	Termitomycamide E	-0.425161	0.000708641	negtive
g__Firmicutes_unclassified	2,3,4,5-Tetrahydroxypentanoic acid	-0.424727	0.00071857	negtive
g__Subdoligranulum	(3E,6Z)-Nonadien-1-yl acetate	0.42427	0.000729181	positive
g__Roseburia	Undecanedioic acid	0.423608	0.000744804	positive
g__Erysipelotrichaceae_UCG-003	2,2,4,4-Tetramethyl-6-(1-oxobutyl)-1,3,5-cyclohexanetrione	0.423523	0.000746819	positive
g__Lachnospiraceae_unclassified	LysoPE 19:1	-0.423491	0.000747593	negtive
g__Erysipelotrichaceae_UCG-003	Xanthine	0.422988	0.000759694	positive
g__Ruminococcus	N-Acetylputrescine	-0.422179	0.000779543	negtive
g__Turicibacter	Xanthosine	0.422059	0.000782528	positive
g__Dorea	1-(1-Pyrrolidinyl)-2-propanone	-0.421533	0.000795717	negtive
g__Butyricicoccus	Valyl-Arginine	0.421518	0.000796092	positive
g__Prevotella_9	Arg-Gln	0.421494	0.000796692	positive
g__Roseburia	Guanine	0.421411	0.000798816	positive
g__Subdoligranulum	13,14-Dihydro-15-ketotetranorprostaglandin F1.alpha.	0.421208	0.000803958	positive
g__Clostridia_UCG-014_unclassified	Undecanedioic acid	0.420284	0.000827866	positive
g__Butyricicoccus	xi-8-Hydroxyhexadecanedioic acid	0.419511	0.000848329	positive
g__Roseburia	DL-Leu-DL-Val	0.419383	0.000851789	positive
g__Limosilactobacillus	Guanosine	-0.419353	0.000852574	negtive
g__Monoglobus	3,8-Dihydroxy-6-methoxy-7(11)-eremophilen-12,8-olide	0.419314	0.000853643	positive
g__Fusicatenibacter	Xanthosine	0.419233	0.000855824	positive
g__Subdoligranulum	Sedoheptulose	-0.418425	0.000877877	negtive
g__Ruminococcaceae_unclassified	Brassinolide	0.418282	0.000881852	positive
g__Eubacterium_coprostanoligenes_group_unclassified	Trehalose 6-phosphate	-0.418219	0.000883583	negtive
g__Limosilactobacillus	Ile-Val	-0.418209	0.000883863	negtive
g__Erysipelotrichaceae_UCG-003	Prostaglandin PGE2 1-glyceryl ester	0.418115	0.000886487	positive
g__Lachnospiraceae_unclassified	Traumatic acid	0.417813	0.00089494	positive
g__Dorea	Furan	-0.417486	0.000904183	negtive
g__Roseburia	13,14-Dihydro-15-ketotetranorprostaglandin F1.alpha.	0.417045	0.000916775	positive
g__Monoglobus	Undecanedioic acid	0.416952	0.000919454	positive
g__Prevotella_9	Inosine	0.416486	0.000932943	positive
g__Roseburia	Guanosine	0.416397	0.000935558	positive
g__Faecalibacterium	Linsidomine cation	0.41562	0.000958542	positive
g__Firmicutes_unclassified	(-)-Folicanthine	0.41536	0.00096635	positive
g__Clostridia_UCG-014_unclassified	Inosine	0.414791	0.000983612	positive
g__Lachnospiraceae_unclassified	Galactinol	-0.414584	0.00098996	negtive
g__Turicibacter	Cholesta-4,6-dien-3-one	0.41449	0.00099286	positive
g__Clostridia_UCG-014_unclassified	17.beta.-Estradiol 3-.beta.-D-glucuronide	-0.414425	0.000994878	negtive
g__Blautia	LysoPE 19:1	-0.413893	0.00111143	negtive
g__Subdoligranulum	3b-Hydroxy-5-cholenoic acid	0.413694	0.00101773	positive
g__Prevotella_9	Allose	-0.413404	0.0010269	negtive
g__Subdoligranulum	Curcumol	0.413304	0.00103009	positive
g__Subdoligranulum	Blennin B	0.413137	0.00103543	positive
g__Clostridia_UCG-014_unclassified	Prostaglandin PGE2 1-glyceryl ester	0.412932	0.00104202	positive
g__Blautia	Undecanedioic acid	0.412837	0.00114707	positive
g__Prevotella_9	3,8-Dihydroxy-6-methoxy-7(11)-eremophilen-12,8-olide	0.412505	0.00105587	positive
g__Eubacterium_coprostanoligenes_group_unclassified	Linsidomine cation	0.411768	0.00108018	positive
g__Lachnospiraceae_unclassified	Undecylenic acid	0.411245	0.00109774	positive
g__Clostridia_UCG-014_unclassified	2,3,4,5-Tetrahydroxypentanoic acid	-0.410792	0.00111315	negtive
g__Subdoligranulum	Ribothymidine	0.410688	0.00111669	positive
g__Subdoligranulum	LysoPE 19:1	-0.410521	0.00112244	negtive
g__Roseburia	Echinocystic acid-3-O-glucoside	-0.410059	0.00113846	negtive
g__Firmicutes_unclassified	Ribothymidine	0.409124	0.00117154	positive
g__Firmicutes_unclassified	1-(1-Pyrrolidinyl)-2-propanone	-0.40904	0.00117455	negtive
g__Fusicatenibacter	xi-8-Hydroxyhexadecanedioic acid	0.40814	0.00120728	positive
g__Erysipelotrichaceae_UCG-003	Blennin B	0.407947	0.00121442	positive
g__Subdoligranulum	Isosativan	0.407738	0.00122217	positive
g__Monoglobus	Dihydrojasmonic acid	0.407586	0.00122781	positive
g__Subdoligranulum	4-Androsten-17.beta.-ol-3-one sulfate	-0.407515	0.00123048	negtive
g__Firmicutes_unclassified	Acylcarnitine 12:1	-0.407474	0.00123202	negtive
g__Variovorax	Mono-(2-ethyl-5-oxohexyl) phthalate	-0.407369	0.00123596	negtive
g__Ruminococcus	Echinocystic acid-3-O-glucoside	-0.407063	0.00124751	negtive
g__Turicibacter	4-Androsten-17.beta.-ol-3-one sulfate	-0.407053	0.00124791	negtive
g__Prevotella_9	Uridine	0.407027	0.0012489	positive
g__Blautia	Cardamomin	-0.406446	0.00138569	negtive
g__Erysipelotrichaceae_UCG-003	N-Acetylputrescine	-0.406257	0.00127843	negtive
g__Lachnospiraceae_unclassified	Sedoheptulose	-0.406012	0.00128793	negtive
g__Paramuribaculum	Curcumol	-0.405862	0.00129381	negtive
g__Firmicutes_unclassified	Valyl-Arginine	0.405824	0.00129528	positive
g__Eubacterium_coprostanoligenes_group_unclassified	Traumatic acid	0.405428	0.00131091	positive
g__Monoglobus	17.beta.-Estradiol 3-.beta.-D-glucuronide	-0.405419	0.00131127	negtive
g__Butyricicoccus	3,4-Methylenesebacic acid	0.404907	0.00133171	positive
g__Ligilactobacillus	8(9)-Epoxy-5Z,11Z,14Z-eicosatrienoic acid, methyl ester	-0.404868	0.00133328	negtive
g__Turicibacter	Dihydroferulic acid 4-sulfate	0.404312	0.00135581	positive
g__Ruminococcaceae_unclassified	Dihydrojasmonic acid	0.404204	0.00136023	positive
g__Firmicutes_unclassified	8(9)-Epoxy-5Z,11Z,14Z-eicosatrienoic acid, methyl ester	0.404035	0.0013672	positive
g__Subdoligranulum	Allose	-0.404008	0.00136829	negtive
g__Eubacterium_coprostanoligenes_group_unclassified	Naringenin	-0.403926	0.00137166	negtive
g__Ruminococcaceae_unclassified	Furan	-0.403281	0.00139854	negtive
g__Lachnospiraceae_unclassified	D-1-[(3-Carboxypropyl)amino]-1-deoxyfructose	-0.402784	0.00141958	negtive
g__Prevotella_9	Prostaglandin PGE2 1-glyceryl ester	0.402489	0.00143217	positive
g__Prevotella_9	3b-Hydroxy-5-cholenoic acid	0.401847	0.00145996	positive
g__Erysipelotrichaceae_UCG-003	(3E,6Z)-Nonadien-1-yl acetate	0.40144	0.00147784	positive
g__Firmicutes_unclassified	Brassinolide	0.401406	0.00147933	positive
g__Blautia	Xanthine	0.401334	0.00160787	positive
g__Dorea	D-(+)-Cellotriose	-0.40124	0.00148667	negtive
g__Blautia	Imidazolelactic acid	-0.401167	0.00161563	negtive
g__Erysipelotrichaceae_UCG-003	Uridine	0.401074	0.00149409	positive
g__Dorea	N-Acetylputrescine	-0.400735	0.00150928	negtive
g__Eubacterium_coprostanoligenes_group_unclassified	1-(1-Pyrrolidinyl)-2-propanone	-0.400701	0.0015108	negtive
g__Prevotella_9	17.beta.-Estradiol 3-.beta.-D-glucuronide	-0.40052	0.00151895	negtive
g__Firmicutes_unclassified	Prostaglandin PGE2 1-glyceryl ester	0.400148	0.00153588	positive
g__Limosilactobacillus	D-(+)-Cellotriose	0.400076	0.00153917	positive
g__Monoglobus	20-COOH-10,11-dihydro-LTB4	0.39975	0.00155416	positive
g__Faecalibacterium	xi-8-Hydroxyhexadecanedioic acid	0.399666	0.00155802	positive
g__Lachnospiraceae_unclassified	N-Acetylcadaverine	-0.399611	0.00156059	negtive
g__Dorea	Sedoheptulose	-0.399554	0.00156323	negtive
g__Limosilactobacillus	Entecavir	0.39939	0.00157088	positive
g__Monoglobus	Linsidomine cation	0.398916	0.0015931	positive
g__Faecalibacterium	Xanthine	0.398388	0.00161821	positive
g__Monoglobus	Guanosine	0.398166	0.00162888	positive
g__Prevotella_9	Linoleic acid	0.397738	0.00164961	positive
g__Erysipelotrichaceae_UCG-003	3b-Hydroxy-5-cholenoic acid	0.397525	0.00166003	positive
g__Monoglobus	Pregnenolone sulfate	-0.397332	0.00166949	negtive
g__Prevotella_9	N-Acetylputrescine	-0.397267	0.00167269	negtive
g__Ruminococcus	Tyramine	-0.397116	0.00168017	negtive
g__Dorea	6,7-dihydro-12-epi-LTB4	0.396631	0.00170433	positive
g__Subdoligranulum	Conhydrinone	-0.396327	0.00171966	negtive
g__Blautia	Val-Val	0.395888	0.00187937	positive
g__Firmicutes_unclassified	Undecylenic acid	0.395786	0.00174722	positive
g__Dorea	Uridine	0.395563	0.00175867	positive
g__Eubacterium_coprostanoligenes_group_unclassified	Marasmone	0.395529	0.00176044	positive
g__Clostridia_UCG-014_unclassified	(-)-Chimonanthine	0.395469	0.00176356	positive
g__Roseburia	(R)-3-Hydroxy-5-phenylpentanoic acid	0.39499	0.00178848	positive
g__Roseburia	Traumatic acid	0.394708	0.00180329	positive
g__Faecalibacterium	(R)-3-Hydroxy-5-phenylpentanoic acid	0.394386	0.00182036	positive
g__Limosilactobacillus	1,2,3,4,5,6-Hexahydro-5-methyl-7H-cyclopenta[b]pyridin-7-one	0.394356	0.00182196	positive
g__Roseburia	Tyramine	-0.394314	0.0018242	negtive
g__Lachnospiraceae_unclassified	Valyl-Arginine	0.394212	0.00182965	positive
g__Limosilactobacillus	DL-Leu-DL-Val	-0.394127	0.00183418	negtive
g__Blautia	Sedoheptulosan	-0.393998	0.00198278	negtive
g__Erysipelotrichaceae_UCG-003	Linsidomine cation	0.393666	0.00185903	positive
g__Ruminococcaceae_unclassified	S-Hydroprene	0.393185	0.00188528	positive
g__Ruminococcus	Diethylphosphate	0.393142	0.0018876	positive
g__Clostridia_UCG-014_unclassified	1-(1-Pyrrolidinyl)-2-propanone	-0.393102	0.0018898	negtive
g__Fusicatenibacter	LysoPE 19:1	-0.392755	0.00190898	negtive
g__Prevotella_9	Xanthine	0.39273	0.0019104	positive
g__Firmicutes_unclassified	3-Amino-2-oxazolidone	-0.39271	0.00191152	negtive
g__Blautia	Furan	-0.392665	0.00205882	negtive
g__Subdoligranulum	Valyl-Arginine	0.392653	0.00191468	positive
g__Erysipelotrichaceae_UCG-003	Termitomycamide E	-0.392483	0.00192417	negtive
g__Butyricicoccus	3b-Hydroxy-5-cholenoic acid	0.392142	0.0019433	positive
g__Ruminococcus	Ile-Val	0.391725	0.00196695	positive
g__Dorea	2-Acetamido-2-deoxy-3-O-(.beta.-D-galactopyranosyl)-D-glucopyranose	-0.391122	0.0020016	negtive
g__Subdoligranulum	3,4-Methylenesebacic acid	0.390927	0.00201293	positive
g__Monoglobus	1,5-Anhydro-D-sorbitol	-0.390913	0.00201377	negtive
g__Erysipelotrichaceae_UCG-003	1,5-Bis(4-hydroxy-3-methoxyphenyl)-1,4-pentadien-3-one	-0.390567	0.00203398	negtive
g__Faecalibacterium	1-(1-Pyrrolidinyl)-2-propanone	-0.390439	0.00204153	negtive
g__Lachnospiraceae_unclassified	Cholesta-4,6-dien-3-one	0.390426	0.00204228	positive
g__Eubacterium_coprostanoligenes_group_unclassified	N-Acetylcadaverine	-0.390357	0.0020464	negtive
g__Dorea	Isosativan	0.390054	0.00206433	positive
g__Fusicatenibacter	(3E,6Z)-Nonadien-1-yl acetate	0.389968	0.00206945	positive
g__Subdoligranulum	Ethylene brassylate	0.389925	0.00207202	positive
g__Butyricicoccus	2,2,4,4-Tetramethyl-6-(1-oxobutyl)-1,3,5-cyclohexanetrione	0.389467	0.00209958	positive
g__Subdoligranulum	Furan	-0.389369	0.00210551	negtive
g__Subdoligranulum	DL-Leu-DL-Val	0.389146	0.00211904	positive
g__Faecalibacterium	Isosativan	0.388994	0.00212834	positive
g__Limosilactobacillus	1,5-Bis(4-hydroxy-3-methoxyphenyl)-1,4-pentadien-3-one	0.388921	0.00213277	positive
g__Faecalibacterium	Ile-Val	0.388438	0.00216259	positive
g__Eubacterium_coprostanoligenes_group_unclassified	Verbasoside	-0.38841	0.00216433	negtive
g__Prevotella_9	Undecanedioic acid	0.388235	0.0021752	positive
g__Eubacterium_coprostanoligenes_group_unclassified	Prostaglandin PGE2 1-glyceryl ester	0.388188	0.00217818	positive
g__Roseburia	Cinncassiol E	0.388004	0.00218967	positive
g__Fusicatenibacter	3,4-Methylenesebacic acid	0.387906	0.00219584	positive
g__Monoglobus	Allose	-0.387634	0.00221303	negtive
g__Clostridia_UCG-014_unclassified	Isosativan	0.386877	0.00226141	positive
g__Firmicutes_unclassified	Termitomycamide E	-0.386642	0.00227667	negtive
g__Limosilactobacillus	Hypoxanthine	-0.386519	0.00228467	negtive
g__Subdoligranulum	Ile-Val	0.386252	0.00230216	positive
g__Butyricicoccus	L-Dihydroorotic acid	0.385676	0.00234019	positive
g__Prevotella_9	Enterolactone	0.385624	0.00234365	positive
g__Ruminococcaceae_unclassified	3b-Hydroxy-5-cholenoic acid	0.385338	0.00236279	positive
g__Lachnospiraceae_unclassified	Glyceraldehyde	-0.384971	0.00238756	negtive
g__Lachnospiraceae_unclassified	N-Acetyl-DL-aspartic acid	-0.384804	0.00239891	negtive
g__Fusicatenibacter	Dodecanedioic acid	0.383948	0.00245782	positive
g__Blautia	Heptaminol	0.383829	0.00263219	positive
g__Subdoligranulum	N-lactoyl-Valine	-0.383301	0.0025032	negtive
g__Butyricicoccus	Linoleic acid	0.383112	0.00251661	positive
g__Blautia	3-Hydroxy-4-butanolide	-0.382773	0.00270947	negtive
g__Erysipelotrichaceae_UCG-003	Sedoheptulose	-0.382512	0.0025596	negtive
g__Lactobacillus	3-Hydroxypyridine	0.382217	0.00275096	positive
g__Firmicutes_unclassified	6,7-dihydro-12-epi-LTB4	0.382196	0.00258247	positive
g__Blautia	xi-8-Hydroxyhexadecanedioic acid	0.382051	0.00276352	positive
g__Firmicutes_unclassified	3,4-Methylenesebacic acid	0.381161	0.00265868	positive
g__Dorea	Verimol B	0.380892	0.00267884	positive
g__Monoglobus	1H-Pyrrole-2-carboxaldehyde	0.380825	0.00268384	positive
g__Faecalibacterium	Ethylene brassylate	0.380322	0.00272191	positive
g__Firmicutes_unclassified	Inosine	0.380266	0.00272619	positive
g__Eubacterium_coprostanoligenes_group_unclassified	Termitomycamide E	-0.380124	0.0027371	negtive
g__Prevotella_9	Verbasoside	-0.38006	0.00274199	negtive
g__Erysipelotrichaceae_UCG-003	Conhydrinone	-0.380005	0.00274622	negtive
g__Erysipelotrichaceae_UCG-003	4-Androsten-17.beta.-ol-3-one sulfate	-0.379864	0.00275705	negtive
g__Butyricicoccus	Undecanedioic acid	0.379823	0.00276017	positive
g__Clostridia_UCG-014_unclassified	N-Acetylcadaverine	-0.379751	0.00276574	negtive
g__Limosilactobacillus	D-1-[(3-Carboxypropyl)amino]-1-deoxyfructose	0.379254	0.00280439	positive
g__Ruminococcus	Guanosine	0.378972	0.00282657	positive
g__Fusicatenibacter	Ethylene brassylate	0.37882	0.00283854	positive
g__Erysipelotrichaceae_UCG-003	Entecavir	-0.378624	0.00285404	negtive
g__Monoglobus	1-(1-Pyrrolidinyl)-2-propanone	-0.378574	0.00285802	negtive
g__Subdoligranulum	Hexamethylene bisacetamide	-0.378403	0.00287169	negtive
g__Ruminococcus	Guanine	0.378388	0.00287288	positive
g__Ruminococcaceae_unclassified	N-Acetylcadaverine	-0.378069	0.00289849	negtive
g__Turicibacter	Pregnenolone sulfate	-0.377954	0.00290775	negtive
g__Firmicutes_unclassified	(3E,6Z)-Nonadien-1-yl acetate	0.377498	0.00294481	positive
g__Subdoligranulum	Glyceraldehyde	-0.377345	0.00295731	negtive
g__Prevotella_9	Linsidomine cation	0.377106	0.00297698	positive
g__Blautia	3b-Hydroxy-5-cholenoic acid	0.377049	0.00316485	positive
g__Eubacterium_coprostanoligenes_group_unclassified	Undecylenic acid	0.377009	0.002985	positive
g__Limosilactobacillus	Sedoheptulosan	0.376852	0.00299805	positive
g__Eubacterium_coprostanoligenes_group_unclassified	Dihydrophaseic acid	0.376787	0.00300345	positive
g__Eubacterium_coprostanoligenes_group_unclassified	D-(+)-Cellotriose	-0.376119	0.0030594	negtive
g__Roseburia	Naringenin	-0.37592	0.00307625	negtive
g__Firmicutes_unclassified	Naringenin	-0.375708	0.00309431	negtive
g__Ruminococcus	Xanthosine	0.37561	0.00310276	positive
g__Lachnospiraceae_unclassified	1-(1-Pyrrolidinyl)-2-propanone	-0.375174	0.0031402	negtive
g__Erysipelotrichaceae_UCG-003	N-lactoyl-Valine	-0.375104	0.00314634	negtive
g__Ruminococcus	Cholesta-4,6-dien-3-one	0.374748	0.00317727	positive
g__Lactobacillus	D-1-[(3-Carboxypropyl)amino]-1-deoxyfructose	0.374715	0.00336933	positive
g__Fusicatenibacter	Traumatic acid	0.374695	0.0031819	positive
g__Dorea	Linsidomine cation	0.374146	0.00323026	positive
g__Butyricicoccus	Ile-Val	0.374082	0.00323597	positive
g__Clostridia_UCG-014_unclassified	Cholesterol	-0.373892	0.00325286	negtive
g__Lachnospiraceae_unclassified	N-Acetyl-L-aspartic acid	-0.373839	0.00325767	negtive
g__Faecalibacterium	Undecanedioic acid	0.373819	0.00325943	positive
g__Fusicatenibacter	Dihydrophaseic acid	0.373803	0.00326082	positive
g__Ruminococcus	Inosine	0.373748	0.00326578	positive
g__Ruminococcaceae_unclassified	3-(1-Pyrrolidinyl)-2-butanone	-0.373684	0.00327149	negtive
g__Lachnospiraceae_unclassified	(-)-Chimonanthine	0.373616	0.00327762	positive
g__Dorea	3b-Hydroxy-5-cholenoic acid	0.373472	0.00329059	positive
g__Faecalibacterium	3,8-Dihydroxy-6-methoxy-7(11)-eremophilen-12,8-olide	0.373263	0.00330947	positive
g__Eubacterium_coprostanoligenes_group_unclassified	Propofol .beta.-D-glucuronide	0.373172	0.00331774	positive
g__Clostridia_UCG-014_unclassified	Verbasoside	-0.372963	0.00333677	negtive
g__Blautia	9-Oxo-11-(3-pentyl-2-oxiranyl)-10E-undecenoic acid	0.372881	0.00353817	positive
g__Blautia	Guanosine	0.372715	0.00355389	positive
g__Limosilactobacillus	Guanine	-0.372504	0.00337887	negtive
g__Monoglobus	Arg-Gln	0.372099	0.00341642	positive
g__Blautia	DL-Leu-DL-Val	0.372048	0.00361737	positive
g__Firmicutes_unclassified	Glyceraldehyde	-0.372017	0.00342409	negtive
g__Eubacterium_coprostanoligenes_group_unclassified	Uridine	0.372004	0.00342534	positive
g__Ruminococcaceae_unclassified	Tyramine	-0.371665	0.00345714	negtive
g__Ruminococcus	Hypoxanthine	0.371469	0.0034756	positive
g__Faecalibacterium	1,5-Anhydro-D-sorbitol	-0.371206	0.0035006	negtive
g__Subdoligranulum	Val-Val	0.370833	0.00353634	positive
g__Erysipelotrichaceae_UCG-003	Glyceraldehyde	-0.370625	0.00355635	negtive
g__Erysipelotrichaceae_UCG-003	3,8-Dihydroxy-6-methoxy-7(11)-eremophilen-12,8-olide	0.370597	0.00355908	positive
g__Clostridia_UCG-014_unclassified	Galactinol	-0.370512	0.00356725	negtive
g__Eubacterium_coprostanoligenes_group_unclassified	Heptaminol	0.37028	0.00358983	positive
g__Variovorax	Verimol B	-0.37004	0.00361322	negtive
g__Lachnospiraceae_unclassified	Verimol B	0.369998	0.0036174	positive
g__Firmicutes_unclassified	4-Phenyl-2-butyl acetate	0.369864	0.00363052	positive
g__Butyricicoccus	(R)-3-Hydroxy-5-phenylpentanoic acid	0.369623	0.00365435	positive
g__Erysipelotrichaceae_UCG-003	Undecylenic acid	0.36916	0.00370036	positive
g__Lachnospiraceae_unclassified	2-Acetamido-2-deoxy-3-O-(.beta.-D-galactopyranosyl)-D-glucopyranose	-0.36855	0.00376182	negtive
g__Eubacterium_coprostanoligenes_group_unclassified	Tyramine	-0.368111	0.00380668	negtive
g__Lachnospiraceae_unclassified	Pregnenolone sulfate	-0.367938	0.00382444	negtive
g__Monoglobus	N-Acetylcadaverine	-0.367848	0.00383377	negtive
g__Eubacterium_coprostanoligenes_group_unclassified	1,5-Anhydro-D-sorbitol	-0.36761	0.00385834	negtive
g__Ruminococcaceae_unclassified	Xanthine	0.367569	0.00386267	positive
g__Erysipelotrichaceae_UCG-003	Naringenin	-0.36747	0.00387291	negtive
g__Subdoligranulum	3-Amino-2-oxazolidone	-0.367159	0.00390547	negtive
g__Fusicatenibacter	(R)-3-Hydroxy-5-phenylpentanoic acid	0.366947	0.00392775	positive
g__Erysipelotrichaceae_UCG-003	(9Z,12Z,14E)-16-Hydroxy-9,12,14-octadecatrienoic acid	0.366907	0.00393199	positive
g__Turicibacter	5,6-Isopropylidene-L-ascorbic acid	-0.366732	0.00395046	negtive
g__Turicibacter	Glu-Ala	-0.366145	0.00401315	negtive
g__Clostridiaceae_unclassified	1,2,3-Propanetricarboxylic acid	-0.365992	0.00402965	negtive
g__Blautia	Pregnenolone sulfate	-0.365824	0.00426037	negtive
g__Firmicutes_unclassified	S-Hydroprene	0.365502	0.00408282	positive
g__Turicibacter	Uridine	0.365297	0.00410524	positive
g__Roseburia	Pregnenolone sulfate	-0.365245	0.00411095	negtive
g__Monoglobus	3-Hydroxypicolinic acid	0.365041	0.00413341	positive
g__Erysipelotrichaceae_UCG-003	3-Amino-2-oxazolidone	-0.36502	0.00413576	negtive
g__Subdoligranulum	Entecavir	-0.364932	0.00414541	negtive
g__Dorea	Galactinol	-0.364759	0.00416463	negtive
g__Lachnospiraceae_unclassified	Propofol .beta.-D-glucuronide	0.364543	0.00418872	positive
g__Butyricicoccus	N-lactoyl-Valine	-0.364327	0.00421283	negtive
g__Fusicatenibacter	Linsidomine cation	0.363937	0.00425682	positive
g__Fusicatenibacter	Undecanedioic acid	0.363714	0.00428213	positive
g__Blautia	N-Carbamoyl-2-amino-2-(4-hydroxyphenyl)acetic acid	-0.36349	0.00452648	negtive
g__Eubacterium_coprostanoligenes_group_unclassified	Styrene Oxide	-0.363328	0.00432628	negtive
g__Dorea	Trehalose 6-phosphate	-0.363297	0.0043298	negtive
g__Monoglobus	Brassinolide	0.363235	0.00433702	positive
g__Roseburia	Tetradecanedioic acid	0.363161	0.00434555	positive
g__Ruminococcus	Dodecanedioic acid	0.36305	0.00435829	positive
g__Monoglobus	Trehalose 6-phosphate	-0.362985	0.00436589	negtive
g__Dorea	Naringenin	-0.362904	0.00437524	negtive
g__Ruminococcaceae_unclassified	D-Gluconic acid	-0.362549	0.00441656	negtive
g__Monoglobus	Curcumol	0.362484	0.00442416	positive
g__Eubacterium_coprostanoligenes_group_unclassified	D-1-[(3-Carboxypropyl)amino]-1-deoxyfructose	-0.362327	0.00444263	negtive
g__Clostridia_UCG-014_unclassified	3-(1-Pyrrolidinyl)-2-butanone	-0.362203	0.00445724	negtive
g__Ruminococcus	1,5-Bis(4-hydroxy-3-methoxyphenyl)-1,4-pentadien-3-one	-0.361605	0.0045282	negtive
g__Blautia	Gamma-Aminobutyric acid	-0.3616	0.00475259	negtive
g__Prevotella_9	Styrene Oxide	-0.361483	0.00454291	negtive
g__Roseburia	3,8-Dihydroxy-6-methoxy-7(11)-eremophilen-12,8-olide	0.361442	0.00454774	positive
g__Prevotella_9	Dodecanedioic acid	0.361354	0.00455833	positive
g__Butyricicoccus	Dihydrojasmonic acid	0.360983	0.00460322	positive
g__Monoglobus	3,4-Methylenesebacic acid	0.36065	0.00464372	positive
g__Blautia	Cholesta-4,6-dien-3-one	0.360489	0.00489022	positive
g__Subdoligranulum	Acylcarnitine 9:0	-0.360479	0.00466468	negtive
g__Dorea	N-Acetyl-L-aspartic acid	-0.360318	0.00468448	negtive
g__Flavonifractor	L-trans-alpha-Amino-2-carboxycyclopropaneacetic acid	-0.360203	0.00469864	negtive
g__Erysipelotrichaceae_UCG-003	Acylcarnitine 9:0	-0.36009	0.00471263	negtive
g__Butyricicoccus	Linsidomine cation	0.359979	0.0047264	positive
g__Lachnospiraceae_unclassified	15,16-DiHODE	0.359978	0.00472654	positive
g__Ligilactobacillus	(4-Aminobutyl)guanidine	0.359772	0.00475227	positive
g__Subdoligranulum	Trehalose 6-phosphate	-0.359199	0.00482421	negtive
g__Acetatifactor	Curcumol	-0.358988	0.00485092	negtive
g__Eubacterium_coprostanoligenes_group_unclassified	Brassinolide	0.358768	0.00487902	positive
g__Erysipelotrichaceae_UCG-003	Valyl-Arginine	0.3584	0.00492613	positive
g__Lachnospiraceae_unclassified	3,4-Dihydroxyphenylvaleric acid	0.357919	0.00498853	positive
g__Lachnospiraceae_unclassified	Guanosine	0.35764	0.00502489	positive
g__Monoglobus	Guanine	0.357593	0.00503105	positive
g__Prevotella_9	9,10,13-Trihydroxystearic acid	0.357245	0.00507694	positive
g__Fusicatenibacter	Enterolactone	0.357192	0.00508393	positive
g__Gaiella	N-Carbamoyl-2-amino-2-(4-hydroxyphenyl)acetic acid	0.357155	0.0050889	positive
g__Dorea	Prostaglandin PGE2 1-glyceryl ester	0.356777	0.00513921	positive
g__Blautia	Prostaglandin PGE2 1-glyceryl ester	0.356432	0.00542298	positive
g__Faecalibacterium	Sedoheptulose	-0.356253	0.00520961	negtive
g__Ruminococcaceae_unclassified	1-(1-Pyrrolidinyl)-2-propanone	-0.356203	0.00521646	negtive
g__Blautia	Arg-Gln	0.355988	0.00548438	positive
g__Subdoligranulum	D-(+)-Cellotriose	-0.355859	0.00526322	negtive
g__Lactobacillus	Gamma-Aminobutyric acid	0.355543	0.00554639	positive
g__Turicibacter	Inosine	0.35525	0.00534703	positive
g__Clostridia_UCG-014_unclassified	Sebacic acid	0.355077	0.00537101	positive
g__Clostridiaceae_unclassified	Ricinoleic acid methyl ester	0.354812	0.00540795	positive
g__Blautia	Sebacic acid	0.354765	0.00565639	positive
g__Ruminococcus	2,3,4,5-Tetrahydroxypentanoic acid	-0.354742	0.00541765	negtive
g__Dorea	1,5-Anhydro-D-sorbitol	-0.354697	0.005424	negtive
g__Butyricicoccus	Entecavir	-0.354517	0.00544934	negtive
g__Limosilactobacillus	3-Hydroxypyridine	0.354485	0.00545374	positive
g__Ligilactobacillus	Undecylenic acid	-0.354381	0.00546845	negtive
g__Dorea	Curcumol	0.35436	0.00547147	positive
g__Clostridia_UCG-014_unclassified	Enterolactone	0.354344	0.00547366	positive
g__Paramuribaculum	Ethylene brassylate	-0.354274	0.00548355	negtive
g__Subdoligranulum	Piperidine	-0.354189	0.00549561	negtive
g__Monoglobus	FAHFA 21:0; FAHFA(18:0/3:0)	-0.354148	0.00550152	negtive
g__Subdoligranulum	1,5-Anhydro-D-sorbitol	-0.354134	0.00550351	negtive
g__Variovorax	N-Acetyl-DL-aspartic acid	0.354042	0.00551646	positive
g__Monoglobus	Furan	-0.354009	0.00552128	negtive
g__Dorea	Conhydrinone	-0.353854	0.00554336	negtive
g__Paramuribaculum	Oxandrolone	-0.353811	0.00554954	negtive
g__Clostridia_UCG-014_unclassified	Furan	-0.353781	0.00555378	negtive
g__Blautia	Ile-Val	0.353709	0.00580876	positive
g__Ruminococcaceae_unclassified	Echinocystic acid-3-O-glucoside	-0.35303	0.00566223	negtive
g__Ruminococcus	Styrene Oxide	-0.352908	0.00567991	negtive
g__Subdoligranulum	Linsidomine cation	0.352853	0.00568798	positive
g__Butyricicoccus	3-Hydroxypicolinic acid	0.352789	0.00569742	positive
g__Fusicatenibacter	3-Deoxyarabinohexonic acid	-0.352789	0.00569742	negtive
g__Ruminococcus	DL-Leu-DL-Val	0.352714	0.00570837	positive
g__Monoglobus	Sebacic acid	0.352425	0.00575094	positive
g__Variovorax	Ile-Val	-0.352419	0.0057517	negtive
g__Dorea	Propofol .beta.-D-glucuronide	0.352392	0.0057557	positive
g__Limosilactobacillus	Glu-Ala	0.352312	0.00576763	positive
g__Dorea	FAHFA 21:0; FAHFA(18:0/3:0)	-0.352224	0.00578066	negtive
g__Subdoligranulum	Heptaminol	0.352018	0.00581119	positive
g__Roseburia	Allose	-0.352006	0.00581296	negtive
g__Butyricicoccus	Prostaglandin PGE2 1-glyceryl ester	0.351953	0.00582098	positive
g__Fusicatenibacter	Methylimidazoleacetic acid	-0.351953	0.00582098	negtive
g__Erysipelotrichaceae_UCG-003	Furan	-0.351556	0.00588045	negtive
g__Lachnospiraceae_unclassified	8(9)-Epoxy-5Z,11Z,14Z-eicosatrienoic acid	0.35135	0.00591143	positive
g__Clostridia_UCG-014_unclassified	Ribothymidine	0.351218	0.00593151	positive
g__Monoglobus	L-Dihydroorotic acid	0.351007	0.00596349	positive
g__Clostridiaceae_unclassified	L-Dihydroorotic acid	-0.350956	0.00597125	negtive
g__Erysipelotrichaceae_UCG-003	3-Deoxyarabinohexonic acid	-0.350514	0.00603915	negtive
g__Subdoligranulum	2-Hydroxyglutarate	-0.350237	0.00608188	negtive
g__Erysipelotrichaceae_UCG-003	(R)-3-Hydroxy-5-phenylpentanoic acid	0.350204	0.00608706	positive
g__Firmicutes_unclassified	Monolinolenin (9c,12c,15c)	0.350122	0.00609968	positive
g__Roseburia	Val-Val	0.350091	0.00610456	positive
g__Ruminococcus	Uridine	0.349796	0.00615052	positive
g__Fusicatenibacter	Furan	-0.349779	0.00615331	negtive
g__Lachnospiraceae_unclassified	20-COOH-10,11-dihydro-LTB4	0.349402	0.00621254	positive
g__Ruminococcaceae_unclassified	Cholesterol	-0.349395	0.00621365	negtive
g__Erysipelotrichaceae_UCG-003	Hypoxanthine	0.34919	0.00624617	positive
g__Erysipelotrichaceae_UCG-003	Ser-Tyr	0.349133	0.00625511	positive
g__Ruminococcaceae_unclassified	6,7-dihydro-12-epi-LTB4	0.348933	0.00628694	positive
g__Blautia	Piperidine	-0.348597	0.00659895	negtive
g__Fusicatenibacter	13,14-Dihydro-15-ketotetranorprostaglandin F1.alpha.	0.348329	0.006384	positive
g__Erysipelotrichaceae_UCG-003	Guanosine	0.348204	0.00640434	positive
g__Ruminococcus	Myristoylglycine	-0.347963	0.00644357	negtive
g__Blautia	Brassinolide	0.34793	0.0067087	positive
g__Peptoclostridium	.beta.-Estradiol	0.347615	0.00650044	positive
g__Subdoligranulum	8(9)-Epoxy-5Z,11Z,14Z-eicosatrienoic acid, methyl ester	0.347565	0.00650867	positive
g__Firmicutes_unclassified	Xanthine	0.347382	0.00653886	positive
g__Clostridia_UCG-014_unclassified	Pregnenolone sulfate	-0.347105	0.00658471	negtive
g__Ruminococcus	2,2,4,4-Tetramethyl-6-(1-oxobutyl)-1,3,5-cyclohexanetrione	0.347101	0.00658539	positive
g__Eubacterium_coprostanoligenes_group_unclassified	Cholesterol	-0.346533	0.00668051	negtive
g__Blautia	Galactinol	-0.346263	0.00699012	negtive
g__Lachnospiraceae_unclassified	Hypoxanthine	0.346118	0.00675062	positive
g__Ruminococcaceae_unclassified	Heptaminol	0.346049	0.00676237	positive
g__Erysipelotrichaceae_UCG-003	palythine	0.345359	0.00688062	positive
g__Limosilactobacillus	Styrene Oxide	0.345333	0.00688511	positive
g__Firmicutes_unclassified	17.beta.-Estradiol 3-.beta.-D-glucuronide	-0.345201	0.00690796	negtive
g__Blautia	Undecylenic acid	0.345151	0.00718345	positive
g__Faecalibacterium	3,4-Dihydroxyphenylvaleric acid	0.345136	0.00691919	positive
g__Variovorax	Acylcarnitine 12:1	0.345116	0.00692269	positive
g__Clostridia_UCG-014_unclassified	Hypoxanthine	0.345021	0.00693922	positive
g__Eubacterium_coprostanoligenes_group_unclassified	(R)-3-Hydroxy-5-phenylpentanoic acid	0.344975	0.00694716	positive
g__Fusicatenibacter	Polyethylene, oxidized	0.344818	0.00697467	positive
g__Lachnospiraceae_unclassified	Echinocystic acid-3-O-glucoside	-0.344726	0.00699065	negtive
g__Prevotella_9	1,5-Anhydro-D-sorbitol	-0.344404	0.00704734	negtive
g__Blautia	2,2,4,4-Tetramethyl-6-(1-oxobutyl)-1,3,5-cyclohexanetrione	0.344373	0.00732156	positive
g__Lachnospiraceae_unclassified	Myristoylglycine	-0.344337	0.00705918	negtive
g__Subdoligranulum	Methylimidazoleacetic acid	-0.344114	0.00709861	negtive
g__Faecalibacterium	Furan	-0.34408	0.00710464	negtive
g__Monoglobus	N-Acetylputrescine	-0.343921	0.00713293	negtive
g__Butyricicoccus	3,4-Dihydroxyphenylvaleric acid	0.343703	0.00717192	positive
g__Butyricicoccus	N-Acetylcadaverine	-0.343591	0.00719191	negtive
g__Roseburia	Termitomycamide E	-0.343556	0.00719822	negtive
g__Subdoligranulum	Xanthine	0.343112	0.00727841	positive
g__Clostridia_UCG-014_unclassified	Styrene Oxide	-0.343049	0.00728982	negtive
g__Subdoligranulum	D-Gluconic acid	-0.342834	0.00732905	negtive
g__Prevotella_9	Marasmone	0.342649	0.00736288	positive
g__Faecalibacterium	S-Hydroprene	0.342301	0.0074268	positive
g__Blautia	3-Deoxyarabinohexonic acid	-0.341317	0.00788698	negtive
g__Fusicatenibacter	20-dihydroxyleukotriene B4	0.341194	0.00763365	positive
g__Prevotella_9	(9Z,12Z,14E)-16-Hydroxy-9,12,14-octadecatrienoic acid	0.340979	0.00767441	positive
g__Limosilactobacillus	N-Acetylputrescine	0.340871	0.00769501	positive
g__Roseburia	Styrene Oxide	-0.340345	0.00779575	negtive
g__Paramuribaculum	Linoleic acid	-0.340247	0.00781467	negtive
g__Faecalibacterium	5,6-Isopropylidene-L-ascorbic acid	-0.340245	0.00781515	negtive
g__Turicibacter	Guanosine	0.339917	0.00787854	positive
g__Eubacterium_coprostanoligenes_group_unclassified	Galactinol	-0.339136	0.00803176	negtive
g__Roseburia	Linoleic acid	0.338796	0.0080992	positive
g__Lachnospiraceae_unclassified	Dihydrophaseic acid	0.338548	0.00814879	positive
g__Roseburia	N-Acetylputrescine	-0.338486	0.00816111	negtive
g__Fusicatenibacter	2-Hydroxyglutarate	-0.338463	0.00816572	negtive
g__Dorea	Acylcarnitine 9:0	-0.338452	0.008168	negtive
g__Firmicutes_unclassified	D-(+)-Cellotriose	-0.338434	0.00817157	negtive
g__Prevotella_9	D-(+)-Cellotriose	-0.338283	0.00820197	negtive
g__Dorea	Mono-(2-ethyl-5-oxohexyl) phthalate	0.338171	0.00822455	positive
g__Clostridia_UCG-014_unclassified	D-Gluconic acid	-0.337979	0.00826331	negtive
g__Blautia	6,7-dihydro-12-epi-LTB4	0.337872	0.00856996	positive
g__Variovorax	Imidazole-4-acetaldehyde	0.337697	0.00832072	positive
g__Blautia	17.beta.-Estradiol 3-.beta.-D-glucuronide	-0.337538	0.00863872	negtive
g__Faecalibacterium	Acylcarnitine 9:0	-0.337521	0.00835663	negtive
g__Flavonifractor	Psychosine	0.337471	0.00836687	positive
g__Dorea	17.beta.-Estradiol 3-.beta.-D-glucuronide	-0.337328	0.00839628	negtive
g__Ruminococcus	Undecanedioic acid	0.337293	0.00840342	positive
g__Clostridia_UCG-014_unclassified	Dodecanedioic acid	0.337247	0.00841289	positive
g__Subdoligranulum	Verbasoside	-0.337212	0.00842011	negtive
g__Butyricicoccus	Piperidine	-0.336791	0.00850719	negtive
g__Lactobacillus	Furan	0.336649	0.00882445	positive
g__Monoglobus	20-dihydroxyleukotriene B4	0.33664	0.00853855	positive
g__Blautia	N-Acetylputrescine	-0.336482	0.00885966	negtive
g__Firmicutes_unclassified	Linsidomine cation	0.336421	0.00858446	positive
g__Subdoligranulum	Marasmone	0.336377	0.00859366	positive
g__Limosilactobacillus	Tyramine	0.336295	0.00861083	positive
g__Faecalibacterium	N-Acetyl-DL-aspartic acid	-0.33602	0.00866875	negtive
g__Lachnospiraceae_unclassified	Acylcarnitine 12:1	-0.335987	0.0086757	negtive
g__Monoglobus	Methylimidazoleacetic acid	-0.335529	0.0087731	negtive
g__Clostridia_UCG-014_unclassified	13,14-Dihydro-15-ketotetranorprostaglandin F1.alpha.	0.335529	0.00877313	positive
g__Lactobacillus	Acylcarnitine 9:0	0.335427	0.00908553	positive
g__Dorea	Dihydroactinidiolide	0.335416	0.00879712	positive
g__Butyricicoccus	FAHFA 21:0; FAHFA(18:0/3:0)	-0.334951	0.00889711	negtive
g__Eubacterium_coprostanoligenes_group_unclassified	3,4-Dihydroxyphenylvaleric acid	0.334409	0.00901509	positive
g__Blautia	Linoleic acid	0.334093	0.00937802	positive
g__Faecalibacterium	Pregnenolone sulfate	-0.333797	0.00914977	negtive
g__Fusicatenibacter	Cholesta-4,6-dien-3-one	0.333558	0.00920276	positive
g__Limosilactobacillus	N-Acetylcadaverine	0.333549	0.00920469	positive
g__Firmicutes_unclassified	Epoxyeremopetasinorol	0.333093	0.00930672	positive
g__Monoglobus	3-Deoxyarabinohexonic acid	-0.333	0.00932769	negtive
g__Variovorax	Linsidomine cation	-0.332944	0.00934035	negtive
g__Variovorax	DL-Leu-DL-Val	-0.332828	0.00936652	negtive
g__Ligilactobacillus	Sedoheptulose	0.332625	0.00941248	positive
g__Monoglobus	Piperidine	-0.332472	0.00944725	negtive
g__Butyricicoccus	Echinocystic acid-3-O-glucoside	-0.332276	0.00949198	negtive
g__Ruminococcaceae_unclassified	Styrene Oxide	-0.332087	0.00953527	negtive
g__Dorea	Echinocystic acid-3-O-glucoside	-0.332044	0.00954519	negtive
g__Ligilactobacillus	Allose	0.33168	0.00962904	positive
g__Gaiella	Acylcarnitine 9:0	0.331633	0.00964	positive
g__Eubacterium_coprostanoligenes_group_unclassified	Ile-Val	0.331628	0.00964112	positive
g__Paramuribaculum	9-Oxo-11-(3-pentyl-2-oxiranyl)-10E-undecenoic acid	-0.331553	0.0096586	negtive
g__Prevotella_9	Icaritin	-0.33152	0.00966623	negtive
g__Clostridia_UCG-014_unclassified	Ile-Val	0.331472	0.0096772	positive
g__Subdoligranulum	L-trans-alpha-Amino-2-carboxycyclopropaneacetic acid	-0.3312	0.00974073	negtive
g__Butyricicoccus	Glu-Ala	-0.331049	0.00977598	negtive
g__Faecalibacterium	Val-Val	0.330962	0.0097966	positive
g__Limosilactobacillus	1-(1-Pyrrolidinyl)-2-propanone	0.330918	0.00980689	positive
g__Clostridia_UCG-014_unclassified	Xanthine	0.330796	0.00983549	positive
g__Faecalibacterium	DL-Leu-DL-Val	0.330517	0.00990158	positive
g__Blautia	Dihydroactinidiolide	0.330036	0.0103188	positive
g__Lachnospiraceae_unclassified	Dihydroactinidiolide	0.330031	0.0100174	positive
g__Ruminococcus	Acylcarnitine 12:1	-0.329985	0.0100284	negtive
g__Fusicatenibacter	N-lactoyl-Valine	-0.329879	0.0100539	negtive
g__Faecalibacterium	8(9)-Epoxy-5Z,11Z,14Z-eicosatrienoic acid, methyl ester	0.329739	0.0100876	positive
g__Blautia	Gly-Glu	-0.329647	0.0104132	negtive
g__Ruminococcus	Glu-Ala	-0.329263	0.010203	negtive
g__Subdoligranulum	(9Z,12Z,14E)-16-Hydroxy-9,12,14-octadecatrienoic acid	0.329252	0.0102056	positive
g__Ruminococcus	Sebacic acid	0.329096	0.0102436	positive
g__Flavonifractor	Imidazole-4-acetaldehyde	-0.329037	0.0102581	negtive
g__Prevotella_9	Pregnenolone sulfate	-0.328652	0.0103526	negtive
g__Monoglobus	Ser-Tyr	0.328581	0.01037	positive
g__Blautia	Cafestol	0.32848	0.0107009	positive
g__Variovorax	Propofol .beta.-D-glucuronide	-0.328422	0.0104093	negtive
g__Flavonifractor	Heptaminol	0.328255	0.0104508	positive
g__Clostridia_UCG-014_unclassified	Tyramine	-0.328092	0.0104913	negtive
g__Limosilactobacillus	9-Oxo-11-(3-pentyl-2-oxiranyl)-10E-undecenoic acid	-0.328058	0.0105	negtive
g__Lachnospiraceae_unclassified	Marasmone	0.327972	0.0105215	positive
g__Clostridia_UCG-014_unclassified	DL-Leu-DL-Val	0.327219	0.010711	positive
g__Butyricicoccus	DL-Leu-DL-Val	0.327203	0.0107151	positive
g__Fusicatenibacter	Marasmone	0.327203	0.0107151	positive
g__Butyricicoccus	1-(1-Pyrrolidinyl)-2-propanone	-0.327036	0.0107576	negtive
g__Lachnospiraceae_unclassified	3b-Hydroxy-5-cholenoic acid	0.326803	0.0108172	positive
g__Roseburia	S-Hydroprene	0.326149	0.0109858	positive
g__Erysipelotrichaceae_UCG-003	6,7-dihydro-12-epi-LTB4	0.326121	0.0109931	positive
g__Blautia	Ricinoleic acid methyl ester	-0.326091	0.0113117	negtive
g__Prevotella_9	Naringenin	-0.325955	0.0110361	negtive
g__Faecalibacterium	Epoxyeremopetasinorol	0.325792	0.0110787	positive
g__Faecalibacterium	17.beta.-Estradiol 3-.beta.-D-glucuronide	-0.325625	0.0111223	negtive
g__Eubacterium_coprostanoligenes_group_unclassified	Hypoxanthine	0.325566	0.0111379	positive
g__Clostridia_UCG-014_unclassified	D-1-[(3-Carboxypropyl)amino]-1-deoxyfructose	-0.325445	0.0111698	negtive
g__Roseburia	L-trans-alpha-Amino-2-carboxycyclopropaneacetic acid	-0.325388	0.0111847	negtive
g__Monoglobus	1,5-Bis(4-hydroxy-3-methoxyphenyl)-1,4-pentadien-3-one	-0.325219	0.0112294	negtive
g__Eubacterium_coprostanoligenes_group_unclassified	xi-8-Hydroxyhexadecanedioic acid	0.32501	0.0112848	positive
g__Variovorax	D-1-[(3-Carboxypropyl)amino]-1-deoxyfructose	0.324945	0.0113021	positive
g__Butyricicoccus	1,2,3-Propanetricarboxylic acid	0.324918	0.0113093	positive
g__Limosilactobacillus	17.beta.-Estradiol 3-.beta.-D-glucuronide	0.324854	0.0113262	positive
g__Fusicatenibacter	N-Acetylputrescine	-0.324528	0.0114135	negtive
g__Dorea	8(9)-Epoxy-5Z,11Z,14Z-eicosatrienoic acid, methyl ester	0.324455	0.011433	positive
g__Peptoclostridium	Echinocystic acid-3-O-glucoside	-0.324419	0.0114426	negtive
g__Fusicatenibacter	Propofol .beta.-D-glucuronide	0.324193	0.0115035	positive
g__Lachnospiraceae_unclassified	Acylcarnitine 9:0	-0.324186	0.0115054	negtive
g__Ruminococcus	3,8-Dihydroxy-6-methoxy-7(11)-eremophilen-12,8-olide	0.32415	0.0115152	positive
g__Firmicutes_unclassified	D-1-[(3-Carboxypropyl)amino]-1-deoxyfructose	-0.323753	0.0116228	negtive
g__Lachnospiraceae_unclassified	D-Gluconic acid	-0.323685	0.0116414	negtive
g__Subdoligranulum	9,10,13-Trihydroxystearic acid	0.32363	0.0116566	positive
g__Prevotella_9	Cholesterol	-0.32313	0.0117938	negtive
g__Ligilactobacillus	Diethylphosphate	-0.323122	0.011796	negtive
g__Paramuribaculum	13,14-Dihydro-15-ketotetranorprostaglandin F1.alpha.	-0.32309	0.0118049	negtive
g__Firmicutes_unclassified	Ile-Val	0.323054	0.0118146	positive
g__Blautia	Myristoylglycine	-0.322923	0.0121679	negtive
g__Monoglobus	Xanthine	0.322634	0.0119312	positive
g__Subdoligranulum	(R)-3-Hydroxy-5-phenylpentanoic acid	0.322628	0.0119331	positive
g__Dorea	Pregnenolone sulfate	-0.322375	0.0120036	negtive
g__Gaiella	Termitomycamide E	-0.322303	0.0120239	negtive
g__Ruminococcus	Cholesterol	-0.322233	0.0120436	negtive
g__Lachnospiraceae_unclassified	Enterolactone	0.322127	0.0120734	positive
g__Fusicatenibacter	Piperidine	-0.321685	0.0121984	negtive
g__Blautia	D-1-[(3-Carboxypropyl)amino]-1-deoxyfructose	-0.321478	0.0125768	negtive
g__Fusicatenibacter	2-Acetamido-2-deoxy-3-O-(.beta.-D-galactopyranosyl)-D-glucopyranose	-0.321295	0.0123097	negtive
g__Lachnospiraceae_unclassified	Imidazolelactic acid	-0.321236	0.0123264	negtive
g__Paramuribaculum	Propofol .beta.-D-glucuronide	-0.321235	0.0123268	negtive
g__Ruminococcus	Cinncassiol E	0.320983	0.0123993	positive
g__Flavonifractor	3,4-Epoxynonanal	0.320826	0.0124444	positive
g__Flavonifractor	Tetradecanedioic acid	0.320659	0.0124929	positive
g__Peptoclostridium	(9Z,12Z,14E)-16-Hydroxy-9,12,14-octadecatrienoic acid	0.320371	0.0125765	positive
g__Faecalibacterium	Dolasetron	0.320067	0.0126656	positive
g__Lachnospiraceae_unclassified	9-Oxo-11-(3-pentyl-2-oxiranyl)-10E-undecenoic acid	0.319956	0.0126982	positive
g__Fusicatenibacter	Ile-Val	0.319901	0.0127143	positive
g__Fusicatenibacter	DL-Leu-DL-Val	0.319678	0.0127801	positive
g__Eubacterium_coprostanoligenes_group_unclassified	Icaritin	-0.319671	0.0127822	negtive
g__Roseburia	Furan	-0.31967	0.0127824	negtive
g__Butyricicoccus	D-1-[(3-Carboxypropyl)amino]-1-deoxyfructose	-0.319567	0.0128131	negtive
g__Clostridia_UCG-014_unclassified	Uridine	0.31922	0.0129163	positive
g__Faecalibacterium	Curcumol	0.319122	0.0129456	positive
g__Butyricicoccus	Xanthine	0.319121	0.0129458	positive
g__Eubacterium_coprostanoligenes_group_unclassified	N-lactoyl-Valine	-0.319059	0.0129643	negtive
g__Firmicutes_unclassified	N-lactoyl-Valine	-0.31886	0.013024	negtive
g__Eubacterium_coprostanoligenes_group_unclassified	9,10,13-Trihydroxystearic acid	0.318837	0.013031	positive
g__Lachnospiraceae_unclassified	Tyramine	-0.318509	0.01313	negtive
g__Butyricicoccus	13,14-Dihydro-15-ketotetranorprostaglandin F1.alpha.	0.318508	0.0131303	positive
g__Subdoligranulum	D-1-[(3-Carboxypropyl)amino]-1-deoxyfructose	-0.317952	0.0132994	negtive
g__Dorea	5-Hydroxyisophthalic acid	0.317878	0.013322	positive
g__Turicibacter	Val-Val	0.3178	0.013346	positive
g__Faecalibacterium	2,3,4,5-Tetrahydroxypentanoic acid	-0.317788	0.0133498	negtive
g__Prevotella_9	Trehalose 6-phosphate	-0.317608	0.013405	negtive
g__Ruminococcaceae_unclassified	Prostaglandin PGE2 1-glyceryl ester	0.317606	0.0134058	positive
g__Monoglobus	Echinocystic acid-3-O-glucoside	-0.317577	0.0134147	negtive
g__Ruminococcaceae_unclassified	xi-8-Hydroxyhexadecanedioic acid	0.317375	0.0134771	positive
g__Lachnospiraceae_unclassified	3,4-Epoxynonanal	0.317284	0.0135052	positive
g__Flavonifractor	8(9)-Epoxy-5Z,11Z,14Z-eicosatrienoic acid	0.317196	0.0135326	positive
g__Erysipelotrichaceae_UCG-003	Echinocystic acid-3-O-glucoside	-0.316966	0.0136041	negtive
g__Subdoligranulum	Atractylenolide III	0.316839	0.0136439	positive
g__Lachnospiraceae_unclassified	Polyethylene, oxidized	0.316783	0.0136613	positive
g__Firmicutes_unclassified	Curcumol	0.316567	0.0137291	positive
g__Eubacterium_coprostanoligenes_group_unclassified	Verimol B	0.316278	0.0138202	positive
g__Ligilactobacillus	Mono-(2-ethyl-5-oxohexyl) phthalate	-0.316203	0.013844	negtive
g__Monoglobus	(R)-3-Hydroxy-5-phenylpentanoic acid	0.316187	0.013849	positive
g__Butyricicoccus	1,5-Anhydro-D-sorbitol	-0.315665	0.0140155	negtive
g__Butyricicoccus	Tyramine	-0.315498	0.0140691	negtive
g__Monoglobus	4-Phenyl-2-butyl acetate	0.315493	0.0140707	positive
g__Limosilactobacillus	Icaritin	0.315416	0.0140953	positive
g__Fusicatenibacter	4-Androsten-17.beta.-ol-3-one sulfate	-0.315163	0.0141769	negtive
g__Dorea	20-COOH-10,11-dihydro-LTB4	0.314955	0.0142442	positive
g__Turicibacter	D-1-[(3-Carboxypropyl)amino]-1-deoxyfructose	-0.314929	0.0142527	negtive
g__Peptoclostridium	Entecavir	-0.314717	0.0143217	negtive
g__Turicibacter	(9Z,12Z,14E)-16-Hydroxy-9,12,14-octadecatrienoic acid	0.314668	0.0143377	positive
g__Lactobacillus	N-Carbamoyl-2-amino-2-(4-hydroxyphenyl)acetic acid	0.314643	0.0146765	positive
g__Monoglobus	5,6-Isopropylidene-L-ascorbic acid	-0.314603	0.0143589	negtive
g__Lachnospiraceae_unclassified	Gamma-Aminobutyric acid	-0.314501	0.0143924	negtive
g__Turicibacter	Acylcarnitine 12:1	-0.314473	0.0144017	negtive
g__Erysipelotrichaceae_UCG-003	1H-Pyrrole-2-carboxaldehyde	0.314431	0.0144152	positive
g__Faecalibacterium	Cholesta-4,6-dien-3-one	0.314286	0.014463	positive
g__Erysipelotrichaceae_UCG-003	Hexamethylene bisacetamide	-0.314234	0.01448	negtive
g__Dorea	LysoPC 20:1	-0.314056	0.0145388	negtive
g__Eubacterium_coprostanoligenes_group_unclassified	Epoxyeremopetasinorol	0.313998	0.0145579	positive
g__Fusicatenibacter	Tetradecanedioic acid	0.313881	0.0145967	positive
g__Monoglobus	Glyceraldehyde	-0.313797	0.0146244	negtive
g__Flavonifractor	Ethylene brassylate	0.313733	0.0146459	positive
g__Lactobacillus	9-Oxo-11-(3-pentyl-2-oxiranyl)-10E-undecenoic acid	-0.313587	0.0150265	negtive
g__Ruminococcaceae_unclassified	1,2,3-Propanetricarboxylic acid	-0.313509	0.0147203	negtive
g__Ruminococcaceae_unclassified	Tetradecanedioic acid	0.313279	0.0147976	positive
g__Firmicutes_unclassified	FAHFA 21:2; FAHFA(17:2/4:0)	0.313267	0.0148013	positive
g__Paramuribaculum	Prostaglandin PGE2 1-glyceryl ester	-0.31312	0.0148508	negtive
g__Firmicutes_unclassified	(9Z,12Z,14E)-16-Hydroxy-9,12,14-octadecatrienoic acid	0.313016	0.014886	positive
g__Variovorax	Myristoylglycine	0.312888	0.014929	positive
g__Turicibacter	Guanine	0.312841	0.0149449	positive
g__Subdoligranulum	3,4-Dihydroxyphenylvaleric acid	0.312497	0.0150618	positive
g__Blautia	3,4-Methylenesebacic acid	0.31242	0.0154216	positive
g__Firmicutes_unclassified	Heptaminol	0.312373	0.0151042	positive
g__Clostridia_UCG-014_unclassified	Val-Val	0.312093	0.0151998	positive
g__Prevotella_9	(R)-3-Hydroxy-5-phenylpentanoic acid	0.311958	0.0152463	positive
g__Blautia	8(9)-Epoxy-5Z,11Z,14Z-eicosatrienoic acid, methyl ester	0.31192	0.0155937	positive
g__Clostridia_UCG-014_unclassified	Linoleic acid	0.311784	0.0153064	positive
g__Firmicutes_unclassified	Furan	-0.31145	0.015422	negtive
g__Roseburia	1,5-Anhydro-D-sorbitol	-0.311305	0.0154726	negtive
g__Firmicutes_unclassified	20-COOH-10,11-dihydro-LTB4	0.311282	0.0154805	positive
g__Turicibacter	Hypoxanthine	0.311015	0.015574	positive
g__Dorea	Brassinolide	0.310964	0.0155916	positive
g__Firmicutes_unclassified	palythine	0.310891	0.0156175	positive
g__Ligilactobacillus	2-Acetamido-2-deoxy-3-O-(.beta.-D-galactopyranosyl)-D-glucopyranose	0.310285	0.0158315	positive
g__Subdoligranulum	Acylcarnitine 12:1	-0.310159	0.0158763	negtive
g__Lachnospiraceae_unclassified	(9Z,12Z,14E)-16-Hydroxy-9,12,14-octadecatrienoic acid	0.309936	0.0159558	positive
g__Variovorax	3,4-Dihydroxyphenylvaleric acid	-0.309874	0.0159781	negtive
g__Clostridia_UCG-014_unclassified	3-Deoxyarabinohexonic acid	-0.309868	0.0159802	negtive
g__Dorea	13-Hydroxymarasmene	0.309784	0.0160105	positive
g__Blautia	D-(+)-Cellotriose	-0.309586	0.0164187	negtive
g__Roseburia	N-Acetylcadaverine	-0.309558	0.0160916	negtive
g__Fusicatenibacter	Pregnenolone sulfate	-0.309477	0.0161207	negtive
g__Blautia	Guanine	0.309086	0.0166003	positive
g__Ruminococcaceae_unclassified	Acylcarnitine 12:1	-0.308778	0.0163748	negtive
g__Clostridiaceae_unclassified	Curcumol	-0.308741	0.0163883	negtive
g__Limosilactobacillus	1-Pyrroline-5-carboxylic acid	0.308723	0.016395	positive
g__Clostridia_UCG-014_unclassified	Verimol B	0.308572	0.0164503	positive
g__Eubacterium_coprostanoligenes_group_unclassified	3,4-Methylenesebacic acid	0.308437	0.0165002	positive
g__Erysipelotrichaceae_UCG-003	Cassythicine	-0.308403	0.0165125	negtive
g__Ruminococcus	3-Deoxyarabinohexonic acid	-0.308284	0.0165564	negtive
g__Faecalibacterium	Cinncassiol E	0.308171	0.0165983	positive
g__Butyricicoccus	Pregnenolone sulfate	-0.307861	0.0167134	negtive
g__Ruminococcus	LysoPE 19:1	-0.307756	0.0167524	negtive
g__Fusicatenibacter	Undecylenic acid	0.307749	0.016755	positive
g__Subdoligranulum	Cinncassiol E	0.30771	0.0167698	positive
g__Prevotella_9	D-Gluconic acid	-0.307678	0.0167818	negtive
g__Subdoligranulum	Cholesterol	-0.307654	0.0167906	negtive
g__Dorea	2,3,4,5-Tetrahydroxypentanoic acid	-0.307198	0.0169618	negtive
g__Butyricicoccus	Termitomycamide E	-0.306802	0.0171117	negtive
g__Erysipelotrichaceae_UCG-003	2,2,6,6-Tetramethyl-4-piperidinone	-0.306657	0.0171668	negtive
g__Paramuribaculum	Hexadecanedioic acid	-0.306512	0.0172221	negtive
g__Variovorax	Imidazolelactic acid	0.306512	0.0172221	positive
g__Roseburia	(9Z,12Z,14E)-16-Hydroxy-9,12,14-octadecatrienoic acid	0.30646	0.0172421	positive
g__Paramuribaculum	Xanthine	-0.306396	0.0172664	negtive
g__Limosilactobacillus	Trehalose 6-phosphate	0.306092	0.0173833	positive
g__Paramuribaculum	FAHFA 21:2; FAHFA(17:2/4:0)	-0.306048	0.0174	negtive
g__Erysipelotrichaceae_UCG-003	Atractylenolide III	0.305868	0.0174695	positive
g__Butyricicoccus	Acylcarnitine 12:1	-0.30552	0.0176047	negtive
g__Flavonifractor	13,14-Dihydro-15-ketotetranorprostaglandin F1.alpha.	0.305075	0.0177784	positive
g__Faecalibacterium	D-Ribulose	-0.305003	0.017807	negtive
g__Clostridia_UCG-014_unclassified	Cinncassiol E	0.304995	0.0178099	positive
g__Erysipelotrichaceae_UCG-003	2-Hydroxyglutarate	-0.304939	0.0178321	negtive
g__Erysipelotrichaceae_UCG-003	3,4-Methylenesebacic acid	0.304573	0.0179767	positive
g__Turicibacter	(3E,6Z)-Nonadien-1-yl acetate	0.304229	0.0181132	positive
g__Ruminococcaceae_unclassified	Linoleic acid	0.304163	0.0181397	positive
g__Ligilactobacillus	Furan	0.303839	0.0182696	positive
g__Blautia	5-Hydroxyisophthalic acid	0.303695	0.0186696	positive
g__Erysipelotrichaceae_UCG-003	Guanine	0.303587	0.018371	positive
g__Blautia	Dihydrophaseic acid	0.303473	0.0187595	positive
g__Fusicatenibacter	Heptaminol	0.303457	0.0184233	positive
g__Fusicatenibacter	2,3,4,5-Tetrahydroxypentanoic acid	-0.303402	0.0184458	negtive
g__Clostridia_UCG-014_unclassified	4-Androsten-17.beta.-ol-3-one sulfate	-0.30339	0.0184507	negtive
g__Lactobacillus	(4-Aminobutyl)guanidine	0.303306	0.0188272	positive
g__Ruminococcaceae_unclassified	Sedoheptulosan	0.30324	0.0185115	positive
g__Ruminococcus	Linsidomine cation	0.303144	0.0185505	positive
g__Prevotella_9	Cinncassiol E	0.302884	0.0186567	positive
g__Dorea	Diethylphosphate	0.302813	0.0186854	positive
g__Erysipelotrichaceae_UCG-003	D-(+)-Cellotriose	-0.302686	0.0187378	negtive
g__Lachnospiraceae_unclassified	Taurine	-0.302589	0.0187776	negtive
g__Ruminococcaceae_unclassified	Cardamomin	-0.302547	0.0187946	negtive
g__Fusicatenibacter	Linoleic acid	0.302398	0.0188561	positive
g__Variovorax	Benfuresate	-0.302223	0.0189286	negtive
g__Dorea	Hypoxanthine	0.302139	0.0189634	positive
g__Fusicatenibacter	Inosine	0.30212	0.0189714	positive
g__Erysipelotrichaceae_UCG-003	Heptaminol	0.302094	0.018982	positive
g__Eubacterium_coprostanoligenes_group_unclassified	Val-Val	0.301819	0.0190966	positive
g__Butyricicoccus	2-Amino-5-phenylpyridine	-0.301506	0.0192272	negtive
g__Butyricicoccus	LysoPE 19:1	-0.301283	0.0193209	negtive
g__Flavonifractor	15,16-DiHODE	0.301166	0.0193706	positive
g__Turicibacter	Methylimidazoleacetic acid	-0.301098	0.0193994	negtive
g__Roseburia	Sedoheptulose	-0.300798	0.0195263	negtive
g__Dorea	8(9)-Epoxy-5Z,11Z,14Z-eicosatrienoic acid	0.300677	0.0195777	positive
g__Erysipelotrichaceae_UCG-003	Arg-Gln	0.300629	0.0195982	positive
g__Butyricicoccus	Enterolactone	0.300336	0.0197237	positive
g__Monoglobus	Blennin B	0.30032	0.0197307	positive
g__Erysipelotrichaceae_UCG-003	Methylimidazoleacetic acid	-0.300235	0.019767	negtive
g__Flavonifractor	Xanthine	0.30016	0.0197991	positive
g__Flavonifractor	Mono-(2-ethyl-5-oxohexyl) phthalate	0.30016	0.0197991	positive
g__Ruminococcus	Ribothymidine	0.30006	0.0198424	positive
g__Dorea	FAHFA 21:2; FAHFA(17:2/4:0)	0.300059	0.0198427	positive
g__Butyricicoccus	Gamma-Aminobutyric acid	-0.300001	0.0198676	negtive
g__Gaiella	(-)-Chimonanthine	-0.299942	0.0198931	negtive
g__Variovorax	20-COOH-10,11-dihydro-LTB4	-0.299904	0.0199095	negtive
g__Peptoclostridium	N-Acetyl-DL-aspartic acid	-0.29981	0.0199503	negtive
g__Firmicutes_unclassified	9,10,13-Trihydroxystearic acid	0.299761	0.0199714	positive
g__Lachnospiraceae_unclassified	Cholesterol	-0.299583	0.0200488	negtive
g__Butyricicoccus	17.beta.-Estradiol 3-.beta.-D-glucuronide	-0.299444	0.0201093	negtive
g__Monoglobus	Dihydroactinidiolide	0.29943	0.0201153	positive
g__Blautia	(2-(4,4-dimethyl-4,5-dihydrooxazol-2-yl)-5-fluorophenyl)(phenyl)methanol	-0.299417	0.0204661	negtive
g__Dorea	(-)-Folicanthine	0.299385	0.0201352	positive
g__Flavonifractor	3-Deoxyarabinohexonic acid	-0.299267	0.0201868	negtive
g__Firmicutes_unclassified	5-Hydroxyisophthalic acid	0.299118	0.0202517	positive
g__Limosilactobacillus	N-Carbamoyl-2-amino-2-(4-hydroxyphenyl)acetic acid	0.299113	0.020254	positive
g__Ruminococcus	D-1-[(3-Carboxypropyl)amino]-1-deoxyfructose	-0.298893	0.0203508	negtive
g__Butyricicoccus	D-Ribulose	-0.298887	0.0203535	negtive
g__Limosilactobacillus	Hexamethylene bisacetamide	0.298827	0.0203797	positive
g__Butyricicoccus	3-Deoxyarabinohexonic acid	-0.298719	0.0204273	negtive
g__Flavonifractor	3,4-Methylenesebacic acid	0.298708	0.0204323	positive
g__Faecalibacterium	(9Z,12Z,14E)-16-Hydroxy-9,12,14-octadecatrienoic acid	0.298666	0.0204509	positive
g__Fusicatenibacter	3,8-Dihydroxy-6-methoxy-7(11)-eremophilen-12,8-olide	0.298664	0.0204519	positive
g__Turicibacter	Prostaglandin PGE2 1-glyceryl ester	0.298553	0.0205008	positive
g__Erysipelotrichaceae_UCG-003	Curcumol	0.298545	0.0205045	positive
g__Lachnospiraceae_unclassified	Curcumol	0.29847	0.0205379	positive
g__Lachnospiraceae_unclassified	8(9)-Epoxy-5Z,11Z,14Z-eicosatrienoic acid, methyl ester	0.298358	0.0205873	positive
g__Gaiella	all-trans-13,14-Dihydroretinol	-0.298169	0.0206718	negtive
g__Lactobacillus	D-Ribulose	0.298138	0.0210306	positive
g__Faecalibacterium	Benfuresate	0.29811	0.020698	positive
g__Clostridia_UCG-014_unclassified	xi-8-Hydroxyhexadecanedioic acid	0.298066	0.0207176	positive
g__IMCC26256_unclassified	Myristoylglycine	0.297947	0.020771	positive
g__Flavonifractor	Enterodiol	0.297759	0.0208555	positive
g__Subdoligranulum	Arg-Gln	0.297746	0.0208611	positive
g__Erysipelotrichaceae_UCG-003	Tetrahydropteridine	0.297644	0.0209073	positive
g__Variovorax	Hypoxanthine	-0.297586	0.0209333	negtive
g__Prevotella_9	Galactinol	-0.29749	0.0209765	negtive
g__Variovorax	1,5-Anhydro-D-sorbitol	0.29747	0.0209856	positive
g__Firmicutes_unclassified	DL-Leu-DL-Val	0.29744	0.0209989	positive
g__Eubacterium_coprostanoligenes_group_unclassified	17.beta.-Estradiol 3-.beta.-D-glucuronide	-0.297203	0.0211067	negtive
g__Ruminococcus	Naringenin	-0.297114	0.0211468	negtive
g__Faecalibacterium	D-(+)-Cellotriose	-0.296998	0.0211997	negtive
g__Subdoligranulum	Ganoderic acid A	-0.296967	0.0212141	negtive
g__Ruminococcaceae_unclassified	Verimol B	0.296951	0.0212212	positive
g__Subdoligranulum	Psychosine	0.296354	0.021495	positive
g__Limosilactobacillus	5,6-Isopropylidene-L-ascorbic acid	0.296196	0.0215682	positive
g__Fusicatenibacter	(9Z,12Z,14E)-16-Hydroxy-9,12,14-octadecatrienoic acid	0.295821	0.0217423	positive
g__Roseburia	D-(+)-Cellotriose	-0.295813	0.0217461	negtive
g__Roseburia	Isosativan	0.295813	0.0217461	positive
g__Firmicutes_unclassified	1H-Pyrrole-2-carboxaldehyde	0.295791	0.0217564	positive
g__Turicibacter	Cholesterol	-0.295748	0.0217764	negtive
g__Firmicutes_unclassified	Val-Val	0.295623	0.0218347	positive
g__Ligilactobacillus	N-Carbamoyl-2-amino-2-(4-hydroxyphenyl)acetic acid	0.295614	0.0218388	positive
g__Fusicatenibacter	3,4-Dihydroxyphenylvaleric acid	0.295431	0.0219247	positive
g__Prevotella_9	Val-Val	0.29535	0.0219625	positive
g__Prevotella_9	Isosativan	0.294879	0.0221847	positive
g__Paramuribaculum	Tetrahydropteridine	0.294804	0.0222205	positive
g__Turicibacter	Valyl-Arginine	0.294769	0.0222369	positive
g__Fusicatenibacter	9,10,13-Trihydroxystearic acid	0.294594	0.0223199	positive
g__Fusicatenibacter	Val-Val	0.294483	0.022373	positive
g__Lactobacillus	Ser-Tyr	-0.294471	0.0227246	negtive
g__Limosilactobacillus	6,7-dihydro-12-epi-LTB4	-0.294251	0.022484	negtive
g__Gaiella	Verimol B	-0.294236	0.022491	negtive
g__Blautia	Traumatic acid	0.294193	0.0228576	positive
g__Variovorax	Val-Val	-0.294108	0.0225526	negtive
g__Fusicatenibacter	17.beta.-Estradiol 3-.beta.-D-glucuronide	-0.294093	0.0225599	negtive
g__Variovorax	Enterodiol	-0.293992	0.0226084	negtive
g__Lachnospiraceae_unclassified	Methylimidazoleacetic acid	-0.293905	0.0226502	negtive
g__Erysipelotrichaceae_UCG-003	2,3,4,5-Tetrahydroxypentanoic acid	-0.2937	0.0227493	negtive
g__Ligilactobacillus	Pregnenolone sulfate	0.293085	0.0230484	positive
g__Clostridia_UCG-014_unclassified	Heptaminol	0.293024	0.0230784	positive
g__Flavonifractor	Hypoxanthine	0.292843	0.0231671	positive
g__Prevotella_9	Cholesta-4,6-dien-3-one	0.292782	0.0231974	positive
g__Ruminococcus	Verbasoside	-0.292724	0.0232257	negtive
g__Clostridia_UCG-014_unclassified	9,10,13-Trihydroxystearic acid	0.292714	0.0232306	positive
g__Fusicatenibacter	1,5-Anhydro-D-sorbitol	-0.292644	0.0232655	negtive
g__Butyricicoccus	Icaritin	-0.292421	0.0233757	negtive
g__Turicibacter	Ribothymidine	0.29242	0.0233759	positive
g__Erysipelotrichaceae_UCG-003	D-Gluconic acid	-0.292404	0.0233837	negtive
g__Lachnospiraceae_unclassified	5-Hydroxyisophthalic acid	0.292291	0.02344	positive
g__Monoglobus	N-lactoyl-Valine	-0.292288	0.0234412	negtive
g__Firmicutes_unclassified	Trehalose 6-phosphate	-0.291988	0.0235909	negtive
g__Lachnospiraceae_unclassified	Glu-Ala	-0.291957	0.0236062	negtive
g__Ruminococcus	xi-8-Hydroxyhexadecanedioic acid	0.291918	0.0236255	positive
g__Acetatifactor	D-1-[(3-Carboxypropyl)amino]-1-deoxyfructose	0.291907	0.0236313	positive
g__Peptoclostridium	Cinncassiol E	0.291714	0.0237278	positive
g__Roseburia	Undecylenic acid	0.291419	0.0238764	positive
g__Dorea	N-Acetyl-DL-aspartic acid	-0.291402	0.0238845	negtive
g__Ruminococcus	N-lactoyl-Valine	-0.291307	0.0239326	negtive
g__Prevotella_9	Undecylenic acid	0.291284	0.0239445	positive
g__Ruminococcaceae_unclassified	Xanthosine	0.291239	0.0239668	positive
g__Blautia	(3E,6Z)-Nonadien-1-yl acetate	0.291081	0.0243923	positive
g__Ligilactobacillus	Gamma-Aminobutyric acid	0.291002	0.0240874	positive
g__Flavonifractor	Myristoylglycine	-0.290944	0.0241165	negtive
g__Ligilactobacillus	Gravolenic acid	-0.290835	0.0241722	negtive
g__Butyricicoccus	Val-Val	0.290693	0.0242448	positive
g__Limosilactobacillus	Cholesterol	0.290476	0.0243558	positive
g__Roseburia	9,10,13-Trihydroxystearic acid	0.290179	0.0245082	positive
g__Monoglobus	Ricinoleic acid methyl ester	-0.290038	0.0245813	negtive
g__Monoglobus	Gamma-Aminobutyric acid	-0.289899	0.0246532	negtive
g__Dorea	Termitomycamide E	-0.289885	0.0246604	negtive
g__Roseburia	3b-Hydroxy-5-cholenoic acid	0.289869	0.0246683	positive
g__Prevotella_9	Ile-Val	0.289828	0.0246896	positive
g__Gaiella	Psychosine	-0.289764	0.0247229	negtive
g__Butyricicoccus	Allose	-0.289745	0.0247329	negtive
g__Clostridiaceae_unclassified	Hydroferulic acid	-0.289722	0.0247447	negtive
g__Blautia	Ethylene brassylate	0.28958	0.0251629	positive
g__Prevotella_9	1-(1-Pyrrolidinyl)-2-propanone	-0.289229	0.0250021	negtive
g__Turicibacter	Ile-Val	0.289093	0.0250735	positive
g__Subdoligranulum	5,6-Isopropylidene-L-ascorbic acid	-0.289062	0.0250895	negtive
g__Prevotella_9	Cardamomin	-0.289058	0.025092	negtive
g__Erysipelotrichaceae_UCG-003	Cinncassiol E	0.289053	0.0250947	positive
g__Monoglobus	S-Hydroprene	0.288926	0.0251613	positive
g__Fusicatenibacter	Guanosine	0.288742	0.0252586	positive
g__Monoglobus	1,2,3-Propanetricarboxylic acid	0.288731	0.025264	positive
g__Ligilactobacillus	Dolasetron	-0.288695	0.0252831	negtive
g__Clostridia_UCG-014_unclassified	Brassinolide	0.288377	0.0254523	positive
g__Prevotella_9	Blennin B	0.288373	0.0254542	positive
g__Acetatifactor	Entecavir	0.288373	0.0254542	positive
g__Monoglobus	Benfuresate	0.288259	0.0255149	positive
g__Clostridiaceae_unclassified	2-Methylglutaric acid	-0.28818	0.025557	negtive
g__Roseburia	Cholesta-4,6-dien-3-one	0.288179	0.0255574	positive
g__Butyricicoccus	.beta.-Estradiol	0.288128	0.0255846	positive
g__Subdoligranulum	N-Acetyl-DL-aspartic acid	-0.288005	0.0256507	negtive
g__Subdoligranulum	S-Hydroprene	0.287894	0.0257104	positive
g__Acetatifactor	Acylcarnitine 9:0	0.287859	0.025729	positive
g__Fusicatenibacter	Naringenin	-0.287515	0.025914	negtive
g__Eubacterium_coprostanoligenes_group_unclassified	Ethylene brassylate	0.287359	0.0259986	positive
g__Ruminococcaceae_unclassified	5-Hydroxyisophthalic acid	0.287201	0.0260843	positive
g__Dorea	Gamma-Aminobutyric acid	-0.28713	0.0261227	negtive
g__Prevotella_9	Echinocystic acid-3-O-glucoside	-0.286704	0.0263557	negtive
g__Clostridia_UCG-014_unclassified	20-COOH-10,11-dihydro-LTB4	0.28663	0.0263959	positive
g__Ruminococcus	(9Z,12Z,14E)-16-Hydroxy-9,12,14-octadecatrienoic acid	0.286584	0.0264215	positive
g__Variovorax	15,16-DiHODE	-0.286573	0.0264275	negtive
g__Butyricicoccus	2-Hydroxyglutarate	-0.286568	0.0264302	negtive
g__Ligilactobacillus	1-Pyrroline-5-carboxylic acid	0.2865	0.0264673	positive
g__Dorea	2-Amino-5-phenylpyridine	-0.286456	0.0264917	negtive
g__Paramuribaculum	Isosativan	-0.286341	0.026555	negtive
g__Eubacterium_coprostanoligenes_group_unclassified	D-Gluconic acid	-0.286135	0.0266685	negtive
g__Firmicutes_unclassified	Allose	-0.286088	0.026695	negtive
g__Monoglobus	Tyramine	-0.286036	0.0267237	negtive
g__Clostridia_UCG-014_unclassified	D-(+)-Cellotriose	-0.285729	0.0268943	negtive
g__Faecalibacterium	Blennin B	0.285548	0.0269955	positive
g__Butyricicoccus	Myristoylglycine	-0.285453	0.0270485	negtive
g__Ruminococcus	Glyceraldehyde	-0.285444	0.0270533	negtive
g__Ruminococcaceae_unclassified	3-Amino-2-oxazolidone	-0.285124	0.0272333	negtive
g__Ruminococcaceae_unclassified	Termitomycamide E	-0.28472	0.0274616	negtive
g__Blautia	4-Phenyl-2-butyl acetate	0.28469	0.0278195	positive
g__Gaiella	Oxandrolone	-0.284675	0.027487	negtive
g__Ruminococcaceae_unclassified	Verbasoside	-0.284547	0.0275599	negtive
g__Ligilactobacillus	(-)-Folicanthine	-0.284222	0.0277454	negtive
g__Ruminococcus	Val-Val	0.284138	0.0277931	positive
g__Butyricicoccus	Sedoheptulose	-0.284059	0.0278385	negtive
g__Blautia	(R)-3-Hydroxy-5-phenylpentanoic acid	0.284023	0.0281995	positive
g__Butyricicoccus	Benfuresate	0.283948	0.0279025	positive
g__Ruminococcus	1,5-Anhydro-D-sorbitol	-0.283861	0.0279527	negtive
g__Ligilactobacillus	Ser-Tyr	-0.283777	0.0280007	negtive
g__Fusicatenibacter	Uridine	0.283223	0.0283217	positive
g__Flavonifractor	S-Hydroprene	0.282901	0.0285096	positive
g__Clostridia_UCG-014_unclassified	Allose	-0.282687	0.0286354	negtive
g__Gaiella	Cinncassiol E	-0.282593	0.0286903	negtive
g__Peptoclostridium	Xanthosine	0.282461	0.028768	positive
g__Blautia	Dodecanedioic acid	0.282189	0.0292671	positive
g__Eubacterium_coprostanoligenes_group_unclassified	Ser-Tyr	0.282131	0.0289633	positive
g__Turicibacter	Linoleic acid	0.281916	0.0290912	positive
g__Blautia	N-Acetylcadaverine	-0.281801	0.0294979	negtive
g__Faecalibacterium	3-Amino-2-oxazolidone	-0.281768	0.0291796	negtive
g__Ruminococcaceae_unclassified	Imidazole-4-acetaldehyde	-0.281605	0.0292771	negtive
g__Monoglobus	6,7-dihydro-12-epi-LTB4	0.281312	0.0294529	positive
g__Monoglobus	2-Hydroxyglutarate	-0.281256	0.0294863	negtive
g__Lactobacillus	1-Pyrroline-5-carboxylic acid	0.281078	0.0299305	positive
g__Blautia	Elenaic acid	-0.280967	0.0299976	negtive
g__Lachnospiraceae_unclassified	Blennin B	0.280936	0.0296798	positive
g__Fusicatenibacter	Tyramine	-0.280882	0.0297123	negtive
g__Fusicatenibacter	Dihydrojasmonic acid	0.280882	0.0297123	positive
g__Turicibacter	Echinocystic acid-3-O-glucoside	-0.280872	0.0297182	negtive
g__Dorea	Epoxyeremopetasinorol	0.280778	0.0297751	positive
g__Ruminococcus	3-Amino-2-oxazolidone	-0.280776	0.0297764	negtive
g__Gaiella	DL-Leu-DL-Val	-0.280511	0.0299375	negtive
g__Limosilactobacillus	Furan	0.280293	0.0300707	positive
g__Fusicatenibacter	Curcumol	0.280046	0.0302225	positive
g__Lachnospiraceae_unclassified	Styrene Oxide	-0.279934	0.0302916	negtive
g__Monoglobus	9-Oxo-11-(3-pentyl-2-oxiranyl)-10E-undecenoic acid	0.279783	0.0303844	positive
g__Clostridiaceae_unclassified	Ethylene brassylate	-0.279249	0.0307158	negtive
g__Blautia	(-)-Chimonanthine	0.279133	0.0311221	positive
g__Faecalibacterium	9,10,13-Trihydroxystearic acid	0.279044	0.0308437	positive
g__Prevotella_9	Heptaminol	0.278999	0.030872	positive
g__Ruminococcus	L-trans-alpha-Amino-2-carboxycyclopropaneacetic acid	-0.278887	0.030942	negtive
g__Ligilactobacillus	Galactinol	0.278859	0.0309594	positive
g__Lachnospiraceae_unclassified	Hexadecanedioic acid	0.278765	0.0310187	positive
g__Variovorax	Xanthosine	-0.27869	0.0310659	negtive
g__Monoglobus	Valyl-Arginine	0.278505	0.0311822	positive
g__Limosilactobacillus	Pyrasulfotole	0.278291	0.0313172	positive
g__Ruminococcaceae_unclassified	Traumatic acid	0.278258	0.0313381	positive
g__Clostridiaceae_unclassified	Dihydroferulic acid 4-sulfate	-0.278156	0.0314027	negtive
g__Flavonifractor	xi-8-Hydroxyhexadecanedioic acid	0.278154	0.0314045	positive
g__Roseburia	5,6-Isopropylidene-L-ascorbic acid	-0.278152	0.0314057	negtive
g__Faecalibacterium	Heptaminol	0.277932	0.0315453	positive
g__Blautia	8(9)-Epoxy-5Z,11Z,14Z-eicosatrienoic acid	0.277911	0.0318913	positive
g__Fusicatenibacter	Mono-(2-ethyl-5-oxohexyl) phthalate	0.277872	0.0315837	positive
g__Monoglobus	Glu-Ala	-0.277838	0.0316054	negtive
g__Butyricicoccus	4-Androsten-17.beta.-ol-3-one sulfate	-0.277816	0.0316193	negtive
g__Faecalibacterium	Cholesterol	-0.277654	0.0317228	negtive
g__Paramuribaculum	3-Deoxyarabinohexonic acid	0.277646	0.0317279	positive
g__Dorea	Ser-Tyr	0.277518	0.0318101	positive
g__Ruminococcaceae_unclassified	Glyceraldehyde	-0.27722	0.0320019	negtive
g__Ligilactobacillus	FAHFA 21:2; FAHFA(17:2/4:0)	-0.277109	0.0320737	negtive
g__Fusicatenibacter	N-Acetylcadaverine	-0.277092	0.0320846	negtive
g__Peptoclostridium	Termitomycamide E	-0.277064	0.0321024	negtive
g__Limosilactobacillus	Ricinoleic acid methyl ester	0.276976	0.0321596	positive
g__Subdoligranulum	Benfuresate	0.276816	0.0322629	positive
g__Flavonifractor	Propofol .beta.-D-glucuronide	0.276702	0.0323375	positive
g__Paramuribaculum	Enterolactone	-0.276603	0.0324017	negtive
g__Erysipelotrichaceae_UCG-003	S-Hydroprene	0.276546	0.0324386	positive
g__Ruminococcus	Tetradecanedioic acid	0.276303	0.0325977	positive
g__Paramuribaculum	4-Phenyl-2-butyl acetate	-0.276139	0.032705	negtive
g__Erysipelotrichaceae_UCG-003	1,5-Anhydro-D-sorbitol	-0.276096	0.0327336	negtive
g__Blautia	3,8-Dihydroxy-6-methoxy-7(11)-eremophilen-12,8-olide	0.276077	0.033075	positive
g__Monoglobus	2,3,4,5-Tetrahydroxypentanoic acid	-0.276004	0.0327939	negtive
g__Monoglobus	Styrene Oxide	-0.275921	0.0328488	negtive
g__Fusicatenibacter	Myristoylglycine	-0.27581	0.032922	negtive
g__Ruminococcaceae_unclassified	(-)-Folicanthine	0.275777	0.0329432	positive
g__Lachnospiraceae_unclassified	3-Hydroxy-4-butanolide	-0.27548	0.0331399	negtive
g__Erysipelotrichaceae_UCG-003	(2-(4,4-dimethyl-4,5-dihydrooxazol-2-yl)-5-fluorophenyl)(phenyl)methanol	-0.275307	0.0332552	negtive
g__Lachnospiraceae_unclassified	L-trans-alpha-Amino-2-carboxycyclopropaneacetic acid	-0.275258	0.0332879	negtive
g__Paramuribaculum	Cassythicine	0.275096	0.033396	positive
g__Erysipelotrichaceae_UCG-003	Allose	-0.275053	0.0334244	negtive
g__Dorea	Taurine	-0.274989	0.0334677	negtive
g__Eubacterium_coprostanoligenes_group_unclassified	Guanosine	0.274957	0.0334889	positive
g__Ruminococcus	Pregnenolone sulfate	-0.27483	0.0335739	negtive
g__Peptoclostridium	5,6-Isopropylidene-L-ascorbic acid	-0.274687	0.0336703	negtive
g__Peptoclostridium	Acylcarnitine 12:1	-0.274365	0.033887	negtive
g__Eubacterium_coprostanoligenes_group_unclassified	Cholesta-4,6-dien-3-one	0.274067	0.0340892	positive
g__Subdoligranulum	Epoxyeremopetasinorol	0.273922	0.034188	positive
g__Dorea	Hexadecanedioic acid	0.273583	0.0344194	positive
g__Acetatifactor	Naringenin	0.273337	0.0345882	positive
g__Fusicatenibacter	Atractylenolide III	0.27319	0.0346899	positive
g__Monoglobus	Heptaminol	0.273058	0.0347806	positive
g__Paramuribaculum	(-)-Folicanthine	-0.272893	0.0348948	negtive
g__Lachnospiraceae_unclassified	Elenaic acid	-0.272809	0.0349535	negtive
g__Roseburia	Benfuresate	0.272772	0.034979	positive
g__Paramuribaculum	15,16-DiHODE	-0.272661	0.0350558	negtive
g__Variovorax	Valyl-Arginine	-0.272661	0.0350558	negtive
g__Paramuribaculum	Undecylenic acid	-0.272314	0.0352984	negtive
g__Fusicatenibacter	D-1-[(3-Carboxypropyl)amino]-1-deoxyfructose	-0.272242	0.0353485	negtive
g__Monoglobus	LysoPE 17:1	-0.272169	0.0353997	negtive
g__Lachnospiraceae_unclassified	1,2,3,4,5,6-Hexahydro-5-methyl-7H-cyclopenta[b]pyridin-7-one	-0.272085	0.0354587	negtive
g__Variovorax	Linoleic acid	-0.272082	0.0354609	negtive
g__Acetatifactor	3,8-Dihydroxy-6-methoxy-7(11)-eremophilen-12,8-olide	-0.27186	0.0356173	negtive
g__Ruminococcus	Xanthine	0.271829	0.0356386	positive
g__Ruminococcaceae_unclassified	9,10,13-Trihydroxystearic acid	0.271623	0.035784	positive
g__Subdoligranulum	FAHFA 21:0; FAHFA(18:0/3:0)	-0.271528	0.0358513	negtive
g__Blautia	Cinncassiol E	0.270853	0.0366502	positive
g__Dorea	LysoPE 19:1	-0.270829	0.0363499	negtive
g__Ruminococcus	Trehalose 6-phosphate	-0.270746	0.0364096	negtive
g__Clostridia_UCG-014_unclassified	palythine	0.270716	0.0364312	positive
g__Ruminococcus	1-(1-Pyrrolidinyl)-2-propanone	-0.270662	0.0364695	negtive
g__Limosilactobacillus	Xanthine	-0.270569	0.0365366	negtive
g__Eubacterium_coprostanoligenes_group_unclassified	LysoPC 20:1	-0.270452	0.0366208	negtive
g__Flavonifractor	Furan	-0.270446	0.0366254	negtive
g__Dorea	Val-Val	0.270379	0.0366735	positive
g__Firmicutes_unclassified	Ser-Tyr	0.270372	0.0366783	positive
g__Eubacterium_coprostanoligenes_group_unclassified	(3E,6Z)-Nonadien-1-yl acetate	0.270063	0.0369025	positive
g__Gaiella	Acylcarnitine 12:1	0.270025	0.03693	positive
g__Lactobacillus	Curcumol	-0.269964	0.0372898	negtive
g__Lachnospiraceae_unclassified	9,10,13-Trihydroxystearic acid	0.269914	0.0370106	positive
g__Ruminococcus	1,2,3,4,5,6-Hexahydro-5-methyl-7H-cyclopenta[b]pyridin-7-one	-0.269912	0.0370121	negtive
g__Paramuribaculum	Monolinolenin (9c,12c,15c)	-0.269763	0.0371206	negtive
g__Clostridiaceae_unclassified	LysoPE 17:1	0.269739	0.0371381	positive
g__Fusicatenibacter	Cinncassiol E	0.269734	0.0371421	positive
g__Monoglobus	Gly-Glu	-0.269696	0.0371698	negtive
g__Gaiella	1-Pyrroline-5-carboxylic acid	0.269562	0.0372673	positive
g__Dorea	3,4-Epoxynonanal	0.26948	0.0373278	positive
g__Lachnospiraceae_unclassified	N-Carbamoyl-2-amino-2-(4-hydroxyphenyl)acetic acid	-0.269302	0.0374584	negtive
g__Erysipelotrichaceae_UCG-003	3-(1-Pyrrolidinyl)-2-butanone	-0.269195	0.0375372	negtive
g__Turicibacter	LysoPE 19:1	-0.268867	0.0377788	negtive
g__Prevotella_9	Ethylene brassylate	0.268854	0.0377887	positive
g__Fusicatenibacter	Ricinoleic acid methyl ester	-0.268675	0.0379217	negtive
g__Turicibacter	DL-Leu-DL-Val	0.268411	0.0381181	positive
g__Prevotella_9	Guanosine	0.26834	0.0381705	positive
g__Clostridia_UCG-014_unclassified	Ser-Tyr	0.267843	0.0385437	positive
g__Clostridia_UCG-014_unclassified	Undecylenic acid	0.267814	0.0385649	positive
g__Variovorax	Ribothymidine	-0.267677	0.0386688	negtive
g__Roseburia	1-(1-Pyrrolidinyl)-2-propanone	-0.267561	0.0387561	negtive
g__Prevotella_9	DL-Leu-DL-Val	0.267313	0.0389438	positive
g__Ligilactobacillus	Acylcarnitine 9:0	0.2673	0.0389537	positive
g__Blautia	1,2,3,4,5,6-Hexahydro-5-methyl-7H-cyclopenta[b]pyridin-7-one	-0.267296	0.0392646	negtive
g__Fusicatenibacter	Xanthine	0.267281	0.0389682	positive
g__Gaiella	Xanthosine	-0.267249	0.0389923	negtive
g__Erysipelotrichaceae_UCG-003	Marasmone	0.267223	0.0390123	positive
g__IMCC26256_unclassified	(Z)-3-Oxo-2-(2-pentenyl)-1-cyclopenteneacetic acid	-0.267169	0.0390534	negtive
g__Variovorax	LysoPC 20:1	0.267097	0.0391083	positive
g__Peptoclostridium	Undecanedioic acid	0.266783	0.0393476	positive
g__Limosilactobacillus	Acylcarnitine 9:0	0.266508	0.0395592	positive
g__Butyricicoccus	1,5-Bis(4-hydroxy-3-methoxyphenyl)-1,4-pentadien-3-one	-0.266222	0.0397793	negtive
g__Limosilactobacillus	3-Deoxyarabinohexonic acid	0.266164	0.0398239	positive
g__Firmicutes_unclassified	Hypoxanthine	0.266122	0.0398565	positive
g__Faecalibacterium	L-trans-alpha-Amino-2-carboxycyclopropaneacetic acid	-0.265258	0.0405294	negtive
g__Limosilactobacillus	3-(1-Pyrrolidinyl)-2-butanone	0.265249	0.0405367	positive
g__Dorea	Cholesterol	-0.265039	0.0407018	negtive
g__Erysipelotrichaceae_UCG-003	2-Amino-5-phenylpyridine	-0.26497	0.0407566	negtive
g__Ligilactobacillus	Pilocarpine	0.264744	0.0409347	positive
g__Clostridia_UCG-014_unclassified	Trehalose 6-phosphate	-0.264603	0.041046	negtive
g__Turicibacter	17.beta.-Estradiol 3-.beta.-D-glucuronide	-0.264496	0.041131	negtive
g__Paraeggerthella	Polyethylene, oxidized	0.264278	0.0413049	positive
g__Firmicutes_unclassified	Methylimidazoleacetic acid	-0.264249	0.041328	negtive
g__Clostridiaceae_unclassified	(R)-3-Hydroxy-5-phenylpentanoic acid	-0.264149	0.0414074	negtive
g__Faecalibacterium	Ricinoleic acid methyl ester	-0.264091	0.0414536	negtive
g__Ligilactobacillus	Monolinolenin (9c,12c,15c)	-0.26391	0.0415984	negtive
g__Prevotella_9	3,4-Methylenesebacic acid	0.26376	0.0417187	positive
g__Faecalibacterium	Brassinolide	0.263535	0.0418999	positive
g__Erysipelotrichaceae_UCG-003	Brassinolide	0.263392	0.0420154	positive
g__Paramuribaculum	Dodecanedioic acid	-0.263387	0.0420194	negtive
g__Erysipelotrichaceae_UCG-003	Trehalose 6-phosphate	-0.263336	0.0420609	negtive
g__Monoglobus	Icaritin	-0.263249	0.0421316	negtive
g__Fusicatenibacter	Isosativan	0.263212	0.0421613	positive
g__Blautia	4-Androsten-17.beta.-ol-3-one sulfate	-0.262962	0.0426588	negtive
g__Variovorax	3,4-Epoxynonanal	-0.262923	0.0423956	negtive
g__Erysipelotrichaceae_UCG-003	Icaritin	-0.262857	0.0424497	negtive
g__Faecalibacterium	L-Dihydroorotic acid	0.262813	0.0424858	positive
g__Dorea	3,4-Dihydroxyphenylvaleric acid	0.262734	0.0425497	positive
g__Lachnospiraceae_unclassified	Piperidine	-0.262733	0.0425505	negtive
g__Prevotella_9	Imidazolelactic acid	-0.26269	0.0425858	negtive
g__Firmicutes_unclassified	Sedoheptulose	-0.262655	0.0426148	negtive
g__Blautia	5,6-Isopropylidene-L-ascorbic acid	-0.262629	0.0429296	negtive
g__Acetatifactor	Aloesol 7-glucoside	-0.26235	0.0428646	negtive
g__Paramuribaculum	FAHFA 20:2; FAHFA(16:2/4:0)	-0.262228	0.042965	negtive
g__Dorea	Ile-Val	0.262004	0.0431499	positive
g__Monoglobus	N-Acetyl-DL-aspartic acid	-0.261915	0.0432234	negtive
g__Lachnospiraceae_unclassified	Guanine	0.261899	0.0432368	positive
g__Prevotella_9	Furan	-0.261834	0.0432901	negtive
g__Ruminococcaceae_unclassified	Dihydrophaseic acid	0.2617	0.0434012	positive
g__Prevotella_9	2,3,4,5-Tetrahydroxypentanoic acid	-0.261492	0.0435744	negtive
g__Paramuribaculum	5-Hydroxyisophthalic acid	-0.261416	0.0436372	negtive
g__Firmicutes_unclassified	1,5-Bis(4-hydroxy-3-methoxyphenyl)-1,4-pentadien-3-one	-0.261368	0.0436772	negtive
g__Eubacterium_coprostanoligenes_group_unclassified	Taurine	-0.261331	0.0437081	negtive
g__Eubacterium_coprostanoligenes_group_unclassified	Methylimidazoleacetic acid	-0.261165	0.0438475	negtive
g__Butyricicoccus	Sebacic acid	0.261149	0.0438602	positive
g__Clostridia_UCG-014_unclassified	Sedoheptulose	-0.261082	0.0439164	negtive
g__Paramuribaculum	Traumatic acid	-0.261069	0.0439279	negtive
g__Faecalibacterium	Entecavir	-0.260756	0.0441907	negtive
g__Faecalibacterium	Ganoderic acid A	-0.260756	0.0441907	negtive
g__Gaiella	8(9)-Epoxy-5Z,11Z,14Z-eicosatrienoic acid	-0.260695	0.0442419	negtive
g__Blautia	3,4-Epoxynonanal	0.260684	0.0445382	positive
g__Ruminococcus	N-Acetylcadaverine	-0.260465	0.0444365	negtive
g__Peptoclostridium	Ganoderic acid A	-0.260101	0.0447452	negtive
g__Paraeggerthella	Epoxyeremopetasinorol	0.259973	0.0448547	positive
g__Flavonifractor	(3E,6Z)-Nonadien-1-yl acetate	0.259834	0.0449733	positive
g__Clostridiaceae_unclassified	Entecavir	0.25978	0.0450194	positive
g__Limosilactobacillus	L-trans-alpha-Amino-2-carboxycyclopropaneacetic acid	0.259758	0.0450382	positive
g__Lachnospiraceae_unclassified	4-Phenyl-2-butyl acetate	0.259449	0.0453027	positive
g__Ruminococcus	Traumatic acid	0.259353	0.0453852	positive
g__Dorea	Piperidine	-0.259081	0.0456206	negtive
g__Subdoligranulum	Diethylphosphate	0.25906	0.0456388	positive
g__Variovorax	N-lactoyl-Valine	0.258982	0.045706	positive
g__Limosilactobacillus	Blennin B	-0.258957	0.0457278	negtive
g__Clostridia_UCG-014_unclassified	Traumatic acid	0.258885	0.0457897	positive
g__Paramuribaculum	3,4-Methylenesebacic acid	-0.258866	0.0458065	negtive
g__Blautia	palythine	0.258739	0.0461962	positive
g__Firmicutes_unclassified	20-dihydroxyleukotriene B4	0.258628	0.0460133	positive
g__Prevotella_9	Propofol .beta.-D-glucuronide	0.258538	0.0460916	positive
g__Ligilactobacillus	Elenaic acid	0.25852	0.0461076	positive
g__Fusicatenibacter	Allose	-0.258474	0.0461477	negtive
g__Gaiella	palythine	-0.258305	0.0462954	negtive
g__Faecalibacterium	20-COOH-10,11-dihydro-LTB4	0.258255	0.0463395	positive
g__Monoglobus	Dolasetron	0.25808	0.0464928	positive
g__Erysipelotrichaceae_UCG-003	Cholesterol	-0.257843	0.0467009	negtive
g__Firmicutes_unclassified	9-Oxo-11-(3-pentyl-2-oxiranyl)-10E-undecenoic acid	0.257733	0.0467979	positive
g__Gaiella	5-(3',5'-Dihydroxyphenyl)-gamma-valerolactone	0.257534	0.0469742	positive
g__IMCC26256_unclassified	3,4-Dihydroxyphenylvaleric acid	-0.257531	0.0469769	negtive
g__Lactobacillus	Tyramine	0.257294	0.0474606	positive
g__Peptoclostridium	Naringenin	-0.257274	0.047205	negtive
g__Prevotella_9	Traumatic acid	0.257169	0.0472988	positive
g__Eubacterium_coprostanoligenes_group_unclassified	Cinncassiol E	0.257049	0.0474052	positive
g__Monoglobus	Cafestol	0.256996	0.0474527	positive
g__Dorea	Cardamomin	-0.256663	0.0477504	negtive
g__Dorea	Atractylenolide III	0.256663	0.0477504	positive
g__Eubacterium_coprostanoligenes_group_unclassified	3-(1-Pyrrolidinyl)-2-butanone	-0.25666	0.0477536	negtive
g__Ruminococcaceae_unclassified	Piperidine	-0.256565	0.0478385	negtive
g__Faecalibacterium	6,7-dihydro-12-epi-LTB4	0.256476	0.0479191	positive
g__Erysipelotrichaceae_UCG-003	FAHFA 21:0; FAHFA(18:0/3:0)	-0.256294	0.048083	negtive
g__Paramuribaculum	N-Acetylcadaverine	0.2562	0.0481682	positive
g__Paramuribaculum	LysoPE 17:1	-0.2562	0.0481682	negtive
g__Flavonifractor	20-COOH-10,11-dihydro-LTB4	0.256147	0.0482157	positive
g__Eubacterium_coprostanoligenes_group_unclassified	2-Acetamido-2-deoxy-3-O-(.beta.-D-galactopyranosyl)-D-glucopyranose	-0.256104	0.048255	negtive
g__Lachnospiraceae_unclassified	Verbasoside	-0.256054	0.0483002	negtive
g__Peptoclostridium	Styrene Oxide	-0.255989	0.0483592	negtive
g__Paramuribaculum	3,4-Epoxynonanal	-0.255968	0.0483782	negtive
g__Butyricicoccus	Gly-Glu	-0.255966	0.0483803	negtive
g__Blautia	2-Hydroxyglutarate	-0.255849	0.0487534	negtive
g__Ruminococcaceae_unclassified	palythine	0.255815	0.0485167	positive
g__Subdoligranulum	(-)-Folicanthine	0.255664	0.0486543	positive
g__Roseburia	2,3,4,5-Tetrahydroxypentanoic acid	-0.255562	0.0487478	negtive
g__Subdoligranulum	20-COOH-10,11-dihydro-LTB4	0.255553	0.0487559	positive
g__Ruminococcus	Linoleic acid	0.255547	0.0487614	positive
g__Limosilactobacillus	Glyceraldehyde	0.255525	0.0487816	positive
g__Limosilactobacillus	LysoPC 20:1	0.255067	0.0492011	positive
g__Turicibacter	1,5-Anhydro-D-sorbitol	-0.255036	0.0492298	negtive
g__Clostridia_UCG-014_unclassified	Acylcarnitine 9:0	-0.255026	0.0492384	negtive
g__Ruminococcus	N-Carbamoyl-2-amino-2-(4-hydroxyphenyl)acetic acid	-0.254963	0.0492967	negtive
g__Prevotella_9	Guanine	0.254943	0.0493156	positive
g__Monoglobus	all-trans-13,14-Dihydroretinol	0.25494	0.0493185	positive
g__Monoglobus	D-1-[(3-Carboxypropyl)amino]-1-deoxyfructose	-0.254912	0.0493441	negtive
g__Flavonifractor	Traumatic acid	0.254863	0.0493895	positive
g__Blautia	Tyramine	-0.254737	0.0497674	negtive
g__Lactobacillus	Styrene Oxide	0.25446	0.0500236	positive
g__Clostridia_UCG-014_unclassified	Ganoderic acid A	-0.254435	0.0497854	negtive
g__Monoglobus	1-Pyrroline-5-carboxylic acid	-0.254356	0.0498588	negtive
g__Blautia	Propofol .beta.-D-glucuronide	0.254348	0.0501263	positive
g__Lachnospiraceae_unclassified	3-(1-Pyrrolidinyl)-2-butanone	-0.254217	0.0499883	negtive
g__Faecalibacterium	FAHFA 21:0; FAHFA(18:0/3:0)	-0.253808	0.0503708	negtive
g__Firmicutes_unclassified	Ganoderic acid A	-0.253791	0.0503869	negtive
g__Erysipelotrichaceae_UCG-003	Isosativan	0.253787	0.0503901	positive
g__Blautia	Enterodiol	0.25357	0.0508507	positive
g__Variovorax	Inosine	-0.253417	0.0507378	negtive
g__Flavonifractor	9,10,13-Trihydroxystearic acid	0.25341	0.0507445	positive
g__Eubacterium_coprostanoligenes_group_unclassified	DL-Leu-DL-Val	0.253379	0.0507744	positive
g__Firmicutes_unclassified	Ethylene brassylate	0.253371	0.0507815	positive
g__Turicibacter	Ethylene brassylate	0.253274	0.0508729	positive
g__Fusicatenibacter	Styrene Oxide	-0.253234	0.0509109	negtive
g__Peptoclostridium	all-trans-13,14-Dihydroretinol	-0.253226	0.0509188	negtive
g__Fusicatenibacter	Hypoxanthine	0.253123	0.0510164	positive
g__Flavonifractor	Methylimidazoleacetic acid	-0.253019	0.0511144	negtive
g__Ruminococcaceae_unclassified	FAHFA 21:2; FAHFA(17:2/4:0)	0.252988	0.0511439	positive
g__Butyricicoccus	Dihydroactinidiolide	0.252955	0.0511751	positive
g__Butyricicoccus	Curcumol	0.252844	0.0512811	positive
g__Clostridia_UCG-014_unclassified	Naringenin	-0.252773	0.0513486	negtive
g__Eubacterium_coprostanoligenes_group_unclassified	8(9)-Epoxy-5Z,11Z,14Z-eicosatrienoic acid, methyl ester	0.252767	0.0513545	positive
g__Fusicatenibacter	Dihydroferulic acid 4-sulfate	0.25251	0.0516001	positive
g__Firmicutes_unclassified	(R)-3-Hydroxy-5-phenylpentanoic acid	0.252504	0.0516052	positive
g__Paramuribaculum	8(9)-Epoxy-5Z,11Z,14Z-eicosatrienoic acid, methyl ester	-0.25249	0.0516188	negtive
g__Blautia	Hexadecanedioic acid	0.252126	0.0522186	positive
g__Clostridia_UCG-014_unclassified	Linsidomine cation	0.252041	0.05205	positive
g__Erysipelotrichaceae_UCG-003	9,10,13-Trihydroxystearic acid	0.252041	0.05205	positive
g__Limosilactobacillus	Imidazolelactic acid	0.251978	0.0521104	positive
g__Limosilactobacillus	Undecylenic acid	-0.251921	0.0521656	negtive
g__Peptoclostridium	Tyramine	-0.251684	0.0523948	negtive
g__Flavonifractor	Gamma-Aminobutyric acid	-0.251511	0.052562	negtive
g__Flavonifractor	Undecylenic acid	0.251176	0.0528882	positive
g__Clostridiaceae_unclassified	Guanine	-0.251041	0.05302	negtive
g__Flavonifractor	6,7-dihydro-12-epi-LTB4	0.251009	0.0530519	positive
g__Turicibacter	Termitomycamide E	-0.250991	0.0530693	negtive
g__Paramuribaculum	(Z)-3-Oxo-2-(2-pentenyl)-1-cyclopenteneacetic acid	-0.250983	0.053077	negtive
g__Roseburia	3-Hydroxy-4-butanolide	-0.250886	0.053172	negtive
g__Prevotella_9	Herculin	0.250833	0.0532234	positive
g__Blautia	Methylimidazoleacetic acid	-0.250792	0.053508	negtive
g__Monoglobus	Conhydrinone	-0.250632	0.0534211	negtive
g__Butyricicoccus	Styrene Oxide	-0.250447	0.0536034	negtive
g__Paramuribaculum	2,2,4,4-Tetramethyl-6-(1-oxobutyl)-1,3,5-cyclohexanetrione	-0.250056	0.0539908	negtive
g__Acetatifactor	L-trans-alpha-Amino-2-carboxycyclopropaneacetic acid	0.250013	0.054033	positive
g__Clostridia_UCG-014_unclassified	Curcumol	0.250013	0.0540333	positive
g__Ruminococcaceae_unclassified	N-Acetyl-DL-aspartic acid	-0.249931	0.054115	negtive
g__Butyricicoccus	Furan	-0.24989	0.0541556	negtive
g__Peptoclostridium	L-trans-alpha-Amino-2-carboxycyclopropaneacetic acid	-0.249756	0.0542886	negtive
g__Fusicatenibacter	Ribothymidine	0.249722	0.0543222	positive
g__Paramuribaculum	(3E,6Z)-Nonadien-1-yl acetate	-0.249708	0.0543368	negtive
g__Flavonifractor	Prostaglandin PGE2 1-glyceryl ester	0.249556	0.054488	positive
g__Butyricicoccus	Sedoheptulosan	-0.249332	0.0547124	negtive
g__Erysipelotrichaceae_UCG-003	Cholesta-4,6-dien-3-one	0.249224	0.054821	positive
g__Paramuribaculum	3,8-Dihydroxy-6-methoxy-7(11)-eremophilen-12,8-olide	-0.249128	0.0549175	negtive
g__Subdoligranulum	Dihydroferulic acid 4-sulfate	0.249096	0.05495	positive
g__Clostridia_UCG-014_unclassified	Cholesta-4,6-dien-3-one	0.248802	0.0552468	positive
g__Monoglobus	Hexadecanedioic acid	0.248715	0.0553346	positive
g__Dorea	Benfuresate	0.248569	0.0554823	positive
g__Lachnospiraceae_unclassified	Gravolenic acid	0.248484	0.0555691	positive
g__Firmicutes_unclassified	all-trans-13,14-Dihydroretinol	0.248422	0.0556319	positive
g__Flavonifractor	Dihydroactinidiolide	0.248216	0.0558415	positive
g__Ligilactobacillus	2-Hydroxyglutarate	0.247989	0.0560732	positive
g__Dorea	Tyramine	-0.247951	0.0561125	negtive
g__Eubacterium_coprostanoligenes_group_unclassified	Mono-(2-ethyl-5-oxohexyl) phthalate	0.247873	0.0561922	positive
g__Acetatifactor	Dihydrojasmonic acid	-0.247828	0.0562377	negtive
g__Gaiella	Dodecanedioic acid	-0.247741	0.056327	negtive
g__Paramuribaculum	2-Acetamido-2-deoxy-3-O-(.beta.-D-galactopyranosyl)-D-glucopyranose	0.247737	0.0563316	positive
g__Ruminococcus	Ethylene brassylate	0.247572	0.056501	positive
g__Dorea	Guanosine	0.247557	0.0565165	positive
g__Blautia	3-Hydroxypyridine	-0.247513	0.0567887	negtive
g__Limosilactobacillus	Heptaminol	-0.247459	0.0566176	negtive
g__Paramuribaculum	Undecanedioic acid	-0.247389	0.0566897	negtive
g__Variovorax	Sebacic acid	-0.247389	0.0566897	negtive
g__Blautia	Gravolenic acid	0.24718	0.0571313	positive
g__Ruminococcus	Sedoheptulose	-0.247155	0.0569314	negtive
g__Fusicatenibacter	Cafestol	0.247103	0.0569861	positive
g__Prevotella_9	Termitomycamide E	-0.247024	0.0570678	negtive
g__Subdoligranulum	9-Oxo-11-(3-pentyl-2-oxiranyl)-10E-undecenoic acid	0.246925	0.0571706	positive
g__Monoglobus	(-)-Chimonanthine	0.246769	0.0573323	positive
g__Butyricicoccus	N-Acetylputrescine	-0.246712	0.0573918	negtive
g__Acetatifactor	Propofol .beta.-D-glucuronide	-0.246672	0.0574341	negtive
g__Lactobacillus	D-(+)-Cellotriose	0.246568	0.0577638	positive
g__Lactobacillus	Pregnenolone sulfate	0.246513	0.0578216	positive
g__Prevotella_9	Methylimidazoleacetic acid	-0.246467	0.0576477	negtive
g__Dorea	Icaritin	-0.246433	0.0576838	negtive
g__Monoglobus	Dihydroferulic acid 4-sulfate	0.246325	0.0577971	positive
g__Acetatifactor	Taurine	0.246222	0.0579049	positive
g__Erysipelotrichaceae_UCG-003	Galactinol	-0.246154	0.0579767	negtive
g__Monoglobus	9,10,13-Trihydroxystearic acid	0.246075	0.0580598	positive
g__Variovorax	Dihydroferulic acid 4-sulfate	0.245998	0.0581406	positive
g__Limosilactobacillus	Propofol .beta.-D-glucuronide	-0.245857	0.0582889	negtive
g__Clostridiaceae_unclassified	(Z)-3-Oxo-2-(2-pentenyl)-1-cyclopenteneacetic acid	-0.245837	0.0583109	negtive
g__Clostridia_UCG-014_unclassified	Atractylenolide III	0.245816	0.0583329	positive
g__Ligilactobacillus	Trehalose 6-phosphate	0.245794	0.058356	positive
g__Flavonifractor	D-1-[(3-Carboxypropyl)amino]-1-deoxyfructose	-0.245758	0.0583936	negtive
g__Gaiella	Linsidomine cation	-0.245737	0.0584165	negtive
g__Paramuribaculum	Myristoylglycine	0.24565	0.0585079	positive
g__Ligilactobacillus	Oxandrolone	-0.245599	0.0585618	negtive
g__Lactobacillus	20-COOH-10,11-dihydro-LTB4	-0.245513	0.0588697	negtive
g__Ruminococcaceae_unclassified	Naringenin	-0.245488	0.0586799	negtive
g__Fusicatenibacter	Benfuresate	0.24543	0.0587412	positive
g__Roseburia	3-Hydroxypicolinic acid	0.245309	0.0588705	positive
g__Roseburia	Galactinol	-0.245196	0.0589905	negtive
g__Peptoclostridium	Heptaminol	0.24513	0.0590613	positive
g__Blautia	Entecavir	-0.245124	0.0592815	negtive
g__Dorea	Styrene Oxide	-0.245028	0.0591704	negtive
g__Flavonifractor	2,3,4,5-Tetrahydroxypentanoic acid	-0.244585	0.0596445	negtive
g__Firmicutes_unclassified	2-Acetamido-2-deoxy-3-O-(.beta.-D-galactopyranosyl)-D-glucopyranose	-0.244423	0.0598194	negtive
g__Prevotella_9	Curcumol	0.24437	0.0598765	positive
g__Subdoligranulum	L-Dihydroorotic acid	0.244197	0.060063	positive
g__Clostridiaceae_unclassified	Pregnenolone sulfate	0.244166	0.060097	positive
g__Monoglobus	Cholesta-4,6-dien-3-one	0.244074	0.0601967	positive
g__Lactobacillus	Aloesol 7-glucoside	-0.243901	0.0605909	negtive
g__Butyricicoccus	Epoxyeremopetasinorol	0.243814	0.0604791	positive
g__Paramuribaculum	Sebacic acid	-0.243795	0.0604991	negtive
g__Firmicutes_unclassified	Galactinol	-0.24378	0.0605161	negtive
g__Eubacterium_coprostanoligenes_group_unclassified	5-Hydroxyisophthalic acid	0.243591	0.0607224	positive
g__Limosilactobacillus	Cassythicine	0.243455	0.0608706	positive
g__Subdoligranulum	2-Amino-5-phenylpyridine	-0.243251	0.0610937	negtive
g__Clostridia_UCG-014_unclassified	N-Carbamoyl-2-amino-2-(4-hydroxyphenyl)acetic acid	-0.243224	0.061123	negtive
g__Flavonifractor	Inosine	0.243133	0.0612232	positive
g__Blautia	Atractylenolide III	0.243068	0.0614971	positive
g__Paramuribaculum	xi-8-Hydroxyhexadecanedioic acid	-0.242984	0.0613873	negtive
g__Faecalibacterium	Gly-Glu	-0.242913	0.0614657	negtive
g__Butyricicoccus	N-Acetyl-DL-aspartic acid	-0.242643	0.0617633	negtive
g__Clostridiaceae_unclassified	Uridine	-0.242624	0.0617847	negtive
g__Variovorax	Dihydroactinidiolide	-0.24252	0.0618995	negtive
g__Monoglobus	Cholesterol	-0.242434	0.0619948	negtive
g__Fusicatenibacter	Acylcarnitine 12:1	-0.24242	0.0620103	negtive
g__Flavonifractor	LysoPE 19:1	-0.242407	0.062025	negtive
g__Variovorax	Pregnenolone sulfate	0.242404	0.0620281	positive
g__Gaiella	Entecavir	0.242344	0.062095	positive
g__Roseburia	Imidazolelactic acid	-0.242013	0.0624635	negtive
g__Firmicutes_unclassified	15,16-DiHODE	0.241794	0.0627081	positive
g__Ruminococcus	S-Hydroprene	0.24157	0.0629594	positive
g__Faecalibacterium	Hexamethylene bisacetamide	-0.24119	0.0633886	negtive
g__Variovorax	Undecylenic acid	-0.241129	0.0634569	negtive
g__Firmicutes_unclassified	Uridine	0.240928	0.063685	positive
g__Erysipelotrichaceae_UCG-003	9-Oxo-11-(3-pentyl-2-oxiranyl)-10E-undecenoic acid	0.240858	0.0637636	positive
g__Dorea	3-Hydroxy-4-butanolide	-0.240812	0.0638166	negtive
g__Limosilactobacillus	Valyl-Arginine	-0.240766	0.0638681	negtive
g__Limosilactobacillus	Brassinolide	-0.240595	0.0640634	negtive
g__Ruminococcus	(2-(4,4-dimethyl-4,5-dihydrooxazol-2-yl)-5-fluorophenyl)(phenyl)methanol	-0.240487	0.0641865	negtive
g__Fusicatenibacter	Dihydroactinidiolide	0.240414	0.0642701	positive
g__Limosilactobacillus	Elenaic acid	0.240366	0.0643246	positive
g__Ruminococcus	20-COOH-10,11-dihydro-LTB4	0.24032	0.064377	positive
g__Butyricicoccus	palythine	0.240191	0.0645252	positive
g__Prevotella_9	Atractylenolide III	0.24009	0.0646411	positive
g__Blautia	Curcumol	0.240011	0.0649142	positive
g__Dorea	Methylimidazoleacetic acid	-0.239856	0.0649095	negtive
g__Turicibacter	Sedoheptulosan	-0.239834	0.0649347	negtive
g__Ruminococcaceae_unclassified	Marasmone	0.239834	0.0649349	positive
g__Firmicutes_unclassified	Acylcarnitine 9:0	-0.239725	0.0650603	negtive
g__Faecalibacterium	1,5-Bis(4-hydroxy-3-methoxyphenyl)-1,4-pentadien-3-one	-0.239633	0.0651666	negtive
g__Ligilactobacillus	Ribothymidine	-0.239514	0.065304	negtive
g__Lactobacillus	Cafestol	-0.239511	0.0654877	negtive
g__Limosilactobacillus	4-Androsten-17.beta.-ol-3-one sulfate	0.239451	0.0653777	positive
g__Blautia	20-COOH-10,11-dihydro-LTB4	0.239344	0.0656798	positive
g__Roseburia	Trehalose 6-phosphate	-0.238999	0.0659021	negtive
g__Firmicutes_unclassified	Icaritin	-0.238942	0.0659686	negtive
g__Firmicutes_unclassified	Benfuresate	0.238858	0.0660666	positive
g__Lachnospiraceae_unclassified	13-Hydroxymarasmene	0.238798	0.0661371	positive
g__IMCC26256_unclassified	Ganoderic acid A	0.238769	0.0661715	positive
g__Monoglobus	Enterolactone	0.238627	0.066337	positive
g__Fusicatenibacter	N-Carbamoyl-2-amino-2-(4-hydroxyphenyl)acetic acid	-0.238518	0.0664646	negtive
g__Ruminococcus	5,6-Isopropylidene-L-ascorbic acid	-0.238458	0.066535	negtive
g__Ruminococcaceae_unclassified	Methylimidazoleacetic acid	-0.238449	0.0665456	negtive
g__Ruminococcaceae_unclassified	8(9)-Epoxy-5Z,11Z,14Z-eicosatrienoic acid, methyl ester	0.238334	0.0666813	positive
g__Variovorax	Taurine	0.237999	0.0670763	positive
g__Firmicutes_unclassified	Propofol .beta.-D-glucuronide	0.23774	0.0673833	positive
g__Clostridiaceae_unclassified	Valyl-Proline	-0.237484	0.067688	negtive
g__Roseburia	3,4-Dihydroxyphenylvaleric acid	0.237478	0.0676943	positive
g__Dorea	2-Hydroxyglutarate	-0.237439	0.067741	negtive
g__Eubacterium_coprostanoligenes_group_unclassified	Glyceraldehyde	-0.237417	0.0677669	negtive
g__Flavonifractor	(9Z,12Z,14E)-16-Hydroxy-9,12,14-octadecatrienoic acid	0.237268	0.0679445	positive
g__Blautia	(9Z,12Z,14E)-16-Hydroxy-9,12,14-octadecatrienoic acid	0.237177	0.0682184	positive
g__Lactobacillus	Trehalose 6-phosphate	0.237121	0.0682845	positive
g__Roseburia	Epoxyeremopetasinorol	0.237028	0.0682327	positive
g__Faecalibacterium	3-Hydroxypicolinic acid	0.237021	0.0682412	positive
g__Fusicatenibacter	D-(+)-Cellotriose	-0.236958	0.0683166	negtive
g__Variovorax	N-Acetyl-L-aspartic acid	0.236956	0.0683189	positive
g__Dorea	Polyethylene, oxidized	0.236821	0.0684811	positive
g__Lachnospiraceae_unclassified	Icaritin	-0.236794	0.0685131	negtive
g__Limosilactobacillus	FAHFA 20:2; FAHFA(16:2/4:0)	-0.236705	0.0686203	negtive
g__Subdoligranulum	Gly-Glu	-0.236627	0.0687141	negtive
g__Lactobacillus	N-Acetylputrescine	0.236566	0.0689486	positive
g__Monoglobus	2-Acetamido-2-deoxy-3-O-(.beta.-D-galactopyranosyl)-D-glucopyranose	-0.236348	0.0690506	negtive
g__Lactobacillus	Ribothymidine	-0.236343	0.0692156	negtive
g__Paramuribaculum	Brassinolide	-0.23626	0.0691575	negtive
g__Prevotella_9	Hypoxanthine	0.236194	0.0692372	positive
g__Lactobacillus	1,2,3,4,5,6-Hexahydro-5-methyl-7H-cyclopenta[b]pyridin-7-one	0.236177	0.0694165	positive
g__Monoglobus	(2-(4,4-dimethyl-4,5-dihydrooxazol-2-yl)-5-fluorophenyl)(phenyl)methanol	-0.236015	0.069455	negtive
g__Paraeggerthella	Acylcarnitine 12:1	-0.236006	0.0694664	negtive
g__Fusicatenibacter	Brassinolide	0.235787	0.0697326	positive
g__Dorea	4-Androsten-17.beta.-ol-3-one sulfate	-0.235753	0.0697745	negtive
g__Monoglobus	Atractylenolide III	0.235682	0.0698614	positive
g__Ligilactobacillus	1,5-Anhydro-D-sorbitol	0.235458	0.0701354	positive
g__Butyricicoccus	1H-Pyrrole-2-carboxaldehyde	0.23523	0.070415	positive
g__Turicibacter	Enterolactone	0.235071	0.0706097	positive
g__Clostridia_UCG-014_unclassified	13-Hydroxymarasmene	0.235028	0.0706636	positive
g__Paramuribaculum	6,7-dihydro-12-epi-LTB4	-0.234869	0.0708594	negtive
g__Ruminococcus	Brassinolide	0.234791	0.0709562	positive
g__Ruminococcus	3-Hydroxypyridine	-0.234763	0.0709906	negtive
g__Prevotella_9	1,2,3-Propanetricarboxylic acid	-0.234696	0.0710731	negtive
g__Blautia	3,4-Dihydroxyphenylvaleric acid	0.234621	0.0713137	positive
g__Roseburia	Gamma-Aminobutyric acid	-0.234183	0.0717113	negtive
g__Erysipelotrichaceae_UCG-003	Hexadecanedioic acid	0.234098	0.0718167	positive
g__Lachnospiraceae_unclassified	Epoxyeremopetasinorol	0.234011	0.0719258	positive
g__Blautia	S-Hydroprene	0.233787	0.0723471	positive
g__Butyricicoccus	Enterodiol	0.233279	0.0728458	positive
g__Subdoligranulum	1,5-Bis(4-hydroxy-3-methoxyphenyl)-1,4-pentadien-3-one	-0.233232	0.0729053	negtive
g__Erysipelotrichaceae_UCG-003	LysoPE 19:1	-0.232972	0.0732345	negtive
g__Variovorax	(3E,6Z)-Nonadien-1-yl acetate	-0.232898	0.0733275	negtive
g__Lachnospiraceae_unclassified	4-Androsten-17.beta.-ol-3-one sulfate	-0.232898	0.0733283	negtive
g__Lachnospiraceae_unclassified	Naringenin	-0.232842	0.073399	negtive
g__Prevotella_9	Dihydrophaseic acid	0.232813	0.073436	positive
g__Subdoligranulum	Ricinoleic acid methyl ester	-0.232675	0.0736114	negtive
g__Gaiella	Tetradecanedioic acid	-0.232552	0.0737686	negtive
g__Ligilactobacillus	3-Hydroxy-4-butanolide	0.232484	0.0738543	positive
g__Peptoclostridium	Inosine	0.232407	0.0739526	positive
g__Turicibacter	LysoPE 17:1	-0.232331	0.0740501	negtive
g__Variovorax	Naringenin	0.232203	0.0742147	positive
g__Blautia	1,5-Bis(4-hydroxy-3-methoxyphenyl)-1,4-pentadien-3-one	-0.232176	0.074379	negtive
g__Ruminococcus	Isosativan	0.232068	0.0743879	positive
g__Flavonifractor	Guanosine	0.231906	0.0745952	positive
g__Roseburia	Icaritin	-0.231873	0.0746383	negtive
g__Ligilactobacillus	Ricinoleic acid methyl ester	0.231818	0.0747096	positive
g__Erysipelotrichaceae_UCG-003	Acylcarnitine 12:1	-0.231788	0.0747471	negtive
g__Lachnospiraceae_unclassified	palythine	0.231784	0.0747525	positive
g__Fusicatenibacter	Sedoheptulose	-0.231606	0.0749821	negtive
g__Variovorax	Traumatic acid	-0.231507	0.0751105	negtive
g__Flavonifractor	Undecanedioic acid	0.23146	0.075172	positive
g__Flavonifractor	N-lactoyl-Valine	-0.23146	0.075172	negtive
g__Prevotella_9	Taurine	-0.231272	0.0754154	negtive
g__Ruminococcus	3,4-Dihydroxyphenylvaleric acid	0.231262	0.0754284	positive
g__Clostridia_UCG-014_unclassified	4-Phenyl-2-butyl acetate	0.231225	0.0754761	positive
g__Turicibacter	Xanthine	0.231157	0.0755648	positive
g__Ligilactobacillus	Methylimidazoleacetic acid	0.231151	0.0755728	positive
g__Clostridia_UCG-014_unclassified	Guanosine	0.231112	0.0756226	positive
g__Dorea	Verbasoside	-0.230975	0.075802	negtive
g__Subdoligranulum	Brassinolide	0.230949	0.075835	positive
g__Roseburia	Blennin B	0.230943	0.0758427	positive
g__Butyricicoccus	20-COOH-10,11-dihydro-LTB4	0.230938	0.0758504	positive
g__Eubacterium_coprostanoligenes_group_unclassified	20-COOH-10,11-dihydro-LTB4	0.230855	0.0759583	positive
g__Acetatifactor	9-Oxo-11-(3-pentyl-2-oxiranyl)-10E-undecenoic acid	-0.230801	0.0760285	negtive
g__Ruminococcaceae_unclassified	Undecylenic acid	0.230776	0.0760612	positive
g__Monoglobus	Cassythicine	-0.230763	0.0760785	negtive
g__Ruminococcus	3b-Hydroxy-5-cholenoic acid	0.230762	0.0760799	positive
g__Variovorax	9,10,13-Trihydroxystearic acid	-0.230696	0.0761664	negtive
g__Faecalibacterium	Imidazole-4-acetaldehyde	-0.230517	0.0764005	negtive
g__Blautia	2,3,4,5-Tetrahydroxypentanoic acid	-0.230453	0.0766013	negtive
g__Gaiella	Gibberellin A75	-0.230393	0.0765637	negtive
g__Fusicatenibacter	Glyceraldehyde	-0.23038	0.0765801	negtive
g__Faecalibacterium	15,16-DiHODE	0.230183	0.0768389	positive
g__Lachnospiraceae_unclassified	Atractylenolide III	0.230114	0.0769299	positive
g__Paramuribaculum	9,10,13-Trihydroxystearic acid	-0.23	0.0770808	negtive
g__Butyricicoccus	Diethylphosphate	0.229934	0.0771679	positive
g__Peptoclostridium	xi-8-Hydroxyhexadecanedioic acid	0.229773	0.0773812	positive
g__Turicibacter	(2-(4,4-dimethyl-4,5-dihydrooxazol-2-yl)-5-fluorophenyl)(phenyl)methanol	-0.229461	0.0777961	negtive
g__Ligilactobacillus	Xanthosine	-0.229261	0.0780616	negtive
g__Erysipelotrichaceae_UCG-003	3-Hydroxypicolinic acid	0.229141	0.0782225	positive
g__Lachnospiraceae_unclassified	FAHFA 21:2; FAHFA(17:2/4:0)	0.229001	0.0784093	positive
g__Fusicatenibacter	1H-Pyrrole-2-carboxaldehyde	0.228708	0.0788027	positive
g__Lactobacillus	Methylimidazoleacetic acid	0.228452	0.0792482	positive
g__Gaiella	Undecanedioic acid	-0.228388	0.0792338	negtive
g__Clostridia_UCG-014_unclassified	Glyceraldehyde	-0.22838	0.0792441	negtive
g__Paramuribaculum	Valyl-Arginine	-0.228377	0.0792484	negtive
g__Firmicutes_unclassified	Taurine	-0.228344	0.0792926	negtive
g__Turicibacter	D-(+)-Cellotriose	-0.228286	0.0793712	negtive
g__Ligilactobacillus	5,6-Isopropylidene-L-ascorbic acid	0.228233	0.0794428	positive
g__Firmicutes_unclassified	Cholesta-4,6-dien-3-one	0.228009	0.0797469	positive
g__Clostridiaceae_unclassified	D-Gluconic acid	-0.227717	0.0801438	negtive
g__Paramuribaculum	Tetradecanedioic acid	-0.22745	0.0805085	negtive
g__Faecalibacterium	Arg-Gln	0.227404	0.0805708	positive
g__Firmicutes_unclassified	Verimol B	0.22731	0.0807	positive
g__Monoglobus	Entecavir	-0.227234	0.0808044	negtive
g__Gaiella	Valyl-Arginine	-0.227	0.0811252	negtive
g__Variovorax	Allose	0.226986	0.0811444	positive
g__Clostridia_UCG-014_unclassified	1,5-Anhydro-D-sorbitol	-0.226972	0.0811638	negtive
g__Eubacterium_coprostanoligenes_group_unclassified	Valyl-Proline	-0.226851	0.0813308	negtive
g__Faecalibacterium	Diethylphosphate	0.226793	0.0814107	positive
g__IMCC26256_unclassified	N-Acetyl-L-aspartic acid	0.226753	0.0814653	positive
g__Blautia	(4-Aminobutyl)guanidine	-0.22673	0.0815855	negtive
g__Lactobacillus	Urolithin D	-0.226674	0.0816618	negtive
g__Subdoligranulum	LysoPE 17:1	-0.226663	0.0815893	negtive
g__Gaiella	Anhydrocinnzeylanol	-0.226614	0.0816569	negtive
g__Paraeggerthella	N-lactoyl-Valine	-0.226046	0.0824454	negtive
g__Clostridia_UCG-014_unclassified	Dihydrophaseic acid	0.225704	0.0829228	positive
g__Dorea	Hexamethylene bisacetamide	-0.225522	0.0831782	negtive
g__Paramuribaculum	Ribothymidine	-0.225363	0.0834016	negtive
g__Eubacterium_coprostanoligenes_group_unclassified	2-Hydroxyglutarate	-0.225349	0.0834212	negtive
g__Monoglobus	Termitomycamide E	-0.225344	0.0834285	negtive
g__Firmicutes_unclassified	Hexamethylene bisacetamide	-0.224933	0.084008	negtive
g__Fusicatenibacter	1-(1-Pyrrolidinyl)-2-propanone	-0.224917	0.0840299	negtive
g__Variovorax	Acylcarnitine 9:0	0.224667	0.0843841	positive
g__Ruminococcaceae_unclassified	3,4-Dihydroxyphenylvaleric acid	0.224603	0.0844757	positive
g__Ruminococcaceae_unclassified	Glu-Ala	0.224603	0.0844757	positive
g__Ruminococcus	Allose	-0.224593	0.0844893	negtive
g__Turicibacter	9,10,13-Trihydroxystearic acid	0.224502	0.084619	positive
g__Fusicatenibacter	Icaritin	-0.22436	0.0848211	negtive
g__Paramuribaculum	D-1-[(3-Carboxypropyl)amino]-1-deoxyfructose	0.224204	0.085044	positive
g__Dorea	DL-Leu-DL-Val	0.223892	0.08549	positive
g__Lactobacillus	Imidazolelactic acid	0.223729	0.0857875	positive
g__Lactobacillus	1,5-Anhydro-D-sorbitol	0.223673	0.0858669	positive
g__Clostridia_UCG-014_unclassified	Marasmone	0.22362	0.0858806	positive
g__Faecalibacterium	.beta.-Estradiol	0.223457	0.0861147	positive
g__Clostridia_UCG-014_unclassified	Entecavir	-0.223423	0.0861647	negtive
g__Eubacterium_coprostanoligenes_group_unclassified	Gamma-Aminobutyric acid	-0.223403	0.0861939	negtive
g__Clostridiaceae_unclassified	Pilocarpine	0.223219	0.0864589	positive
g__Gaiella	(9Z,12Z,14E)-16-Hydroxy-9,12,14-octadecatrienoic acid	-0.223145	0.0865666	negtive
g__Butyricicoccus	Cholesta-4,6-dien-3-one	0.223134	0.0865825	positive
g__Paraeggerthella	Ricinoleic acid methyl ester	-0.223091	0.0866449	negtive
g__Subdoligranulum	Galactinol	-0.223045	0.0867108	negtive
g__Ruminococcaceae_unclassified	8(9)-Epoxy-5Z,11Z,14Z-eicosatrienoic acid	0.223045	0.0867108	positive
g__Monoglobus	3-Amino-2-oxazolidone	-0.222926	0.0868833	negtive
g__Faecalibacterium	Psychosine	0.222846	0.0869998	positive
g__Variovorax	2-Acetamido-2-deoxy-3-O-(.beta.-D-galactopyranosyl)-D-glucopyranose	0.222813	0.0870484	positive
g__Fusicatenibacter	20-COOH-10,11-dihydro-LTB4	0.222799	0.0870678	positive
g__Erysipelotrichaceae_UCG-003	D-1-[(3-Carboxypropyl)amino]-1-deoxyfructose	-0.222775	0.0871031	negtive
g__Paramuribaculum	(R)-3-Hydroxy-5-phenylpentanoic acid	-0.222697	0.0872171	negtive
g__Eubacterium_coprostanoligenes_group_unclassified	Valyl-Arginine	0.22268	0.087242	positive
g__Firmicutes_unclassified	Hexadecanedioic acid	0.222556	0.087422	positive
g__Ligilactobacillus	.beta.-Estradiol	-0.222509	0.0874902	negtive
g__Subdoligranulum	1H-Pyrrole-2-carboxaldehyde	0.222488	0.0875207	positive
g__Flavonifractor	(R)-3-Hydroxy-5-phenylpentanoic acid	0.222467	0.0875519	positive
g__Turicibacter	Linsidomine cation	0.222284	0.08782	positive
g__Roseburia	Arg-Gln	0.221986	0.0882564	positive
g__Turicibacter	3-Hydroxy-4-butanolide	-0.221892	0.0883946	negtive
g__Dorea	D-1-[(3-Carboxypropyl)amino]-1-deoxyfructose	-0.221868	0.0884299	negtive
g__Flavonifractor	Verbasoside	-0.221853	0.0884529	negtive
g__Paramuribaculum	Piperidine	0.221769	0.0885759	positive
g__Roseburia	15,16-DiHODE	0.221648	0.0887544	positive
g__Variovorax	Urolithin D	0.221537	0.0889182	positive
g__IMCC26256_unclassified	Dihydrojasmonic acid	-0.22142	0.0890919	negtive
g__Prevotella_9	Ricinoleic acid methyl ester	-0.221298	0.089272	negtive
g__Flavonifractor	Echinocystic acid-3-O-glucoside	-0.221294	0.0892783	negtive
g__Firmicutes_unclassified	N-Acetyl-L-aspartic acid	-0.22127	0.0893146	negtive
g__Erysipelotrichaceae_UCG-003	Piperidine	-0.221	0.0897149	negtive
g__Monoglobus	Teucrin A	0.220953	0.0897853	positive
g__Roseburia	Imidazole-4-acetaldehyde	-0.220944	0.0897988	negtive
g__Ruminococcaceae_unclassified	20-COOH-10,11-dihydro-LTB4	0.22091	0.089849	positive
g__Monoglobus	Sedoheptulosan	-0.220842	0.089951	negtive
g__Firmicutes_unclassified	.beta.-Estradiol	0.220822	0.0899803	positive
g__Firmicutes_unclassified	Verbasoside	-0.220794	0.090022	negtive
g__Blautia	Taurine	-0.220784	0.0900766	negtive
g__Roseburia	FAHFA 21:0; FAHFA(18:0/3:0)	-0.220606	0.0903035	negtive
g__Erysipelotrichaceae_UCG-003	Diethylphosphate	0.220437	0.0905567	positive
g__Ruminococcaceae_unclassified	Polyethylene, oxidized	0.220333	0.0907122	positive
g__Erysipelotrichaceae_UCG-003	D-Ribulose	-0.220324	0.0907258	negtive
g__Flavonifractor	N-Acetyl-DL-aspartic acid	-0.220289	0.0907793	negtive
g__Paramuribaculum	Allose	0.220146	0.0909938	positive
g__Turicibacter	N-Carbamoyl-2-amino-2-(4-hydroxyphenyl)acetic acid	-0.219935	0.0913122	negtive
g__Ligilactobacillus	20-COOH-10,11-dihydro-LTB4	-0.219842	0.0914529	negtive
g__Variovorax	Monolinolenin (9c,12c,15c)	0.219798	0.0915185	positive
g__Monoglobus	Dihydrophaseic acid	0.219369	0.0921695	positive
g__Ligilactobacillus	3-Hydroxypyridine	0.219286	0.0922958	positive
g__Gaiella	3-Hydroxypyridine	0.219212	0.0924084	positive
g__Prevotella_9	S-Hydroprene	0.219201	0.0924255	positive
g__Monoglobus	Myristoylglycine	-0.219064	0.0926353	negtive
g__Ligilactobacillus	Myristoylglycine	0.218925	0.092847	positive
g__IMCC26256_unclassified	Curcumol	-0.21885	0.092962	negtive
g__Gaiella	Herculin	0.21875	0.0931155	positive
g__Eubacterium_coprostanoligenes_group_unclassified	Acylcarnitine 12:1	-0.21862	0.0933148	negtive
g__Turicibacter	N-Acetylputrescine	-0.2185	0.0934993	negtive
g__Roseburia	4-Androsten-17.beta.-ol-3-one sulfate	-0.218465	0.093552	negtive
g__Variovorax	Gravolenic acid	-0.218407	0.0936413	negtive
g__Blautia	FAHFA 21:2; FAHFA(17:2/4:0)	0.218394	0.0936792	positive
g__Roseburia	Heptaminol	0.218353	0.0937255	positive
g__Fusicatenibacter	Taurine	-0.218284	0.0938311	negtive
g__Flavonifractor	Epoxyeremopetasinorol	0.218278	0.0938405	positive
g__Acetatifactor	Icaritin	0.218272	0.0938506	positive
g__Subdoligranulum	Imidazole-4-acetaldehyde	-0.218258	0.0938714	negtive
g__Ruminococcaceae_unclassified	L-Dihydroorotic acid	-0.218257	0.0938738	negtive
g__Ligilactobacillus	Dihydroactinidiolide	-0.218091	0.0941288	negtive
g__Clostridia_UCG-014_unclassified	Conhydrinone	-0.218015	0.0942474	negtive
g__Ligilactobacillus	Gly-Glu	0.217952	0.0943437	positive
g__Limosilactobacillus	Sebacic acid	-0.217828	0.0945366	negtive
g__Turicibacter	Anhydrocinnzeylanol	-0.217782	0.094608	negtive
g__Gaiella	20-COOH-10,11-dihydro-LTB4	-0.217593	0.0949017	negtive
g__Paramuribaculum	Dihydrojasmonic acid	-0.21748	0.0950778	negtive
g__Clostridia_UCG-014_unclassified	S-Hydroprene	0.217367	0.0952541	positive
g__Clostridiaceae_unclassified	(2-(4,4-dimethyl-4,5-dihydrooxazol-2-yl)-5-fluorophenyl)(phenyl)methanol	0.217115	0.0956477	positive
g__Firmicutes_unclassified	Diethylphosphate	0.216991	0.0958412	positive
g__Gaiella	Cardamomin	0.216976	0.0958652	positive
g__Faecalibacterium	(-)-Folicanthine	0.216954	0.0959001	positive
g__Clostridia_UCG-014_unclassified	2,2,6,6-Tetramethyl-4-piperidinone	-0.216663	0.0963578	negtive
g__Ruminococcus	Dihydrojasmonic acid	0.216563	0.0965145	positive
g__Ligilactobacillus	Urolithin D	-0.216452	0.0966899	negtive
g__Paramuribaculum	S-Hydroprene	-0.216437	0.0967143	negtive
g__Ruminococcus	4-Phenyl-2-butyl acetate	0.216396	0.0967776	positive
g__Ruminococcus	Enterodiol	0.216396	0.0967776	positive
g__Prevotella_9	(3E,6Z)-Nonadien-1-yl acetate	0.216376	0.09681	positive
g__Erysipelotrichaceae_UCG-003	N-Carbamoyl-2-amino-2-(4-hydroxyphenyl)acetic acid	-0.216296	0.0969356	negtive
g__Dorea	15,16-DiHODE	0.216191	0.0971027	positive
g__Eubacterium_coprostanoligenes_group_unclassified	Curcumol	0.216173	0.0971316	positive
g__Erysipelotrichaceae_UCG-003	Elenaic acid	-0.216099	0.0972479	negtive
g__Variovorax	3-Deoxyarabinohexonic acid	0.215973	0.0974486	positive
g__Butyricicoccus	S-Hydroprene	0.215887	0.0975845	positive
g__Gaiella	Isosativan	-0.215742	0.097815	negtive
g__Dorea	Myristoylglycine	-0.215741	0.097817	negtive
g__Monoglobus	palythine	0.215701	0.0978811	positive
g__Faecalibacterium	Galactinol	-0.215675	0.0979219	negtive
g__Paraeggerthella	Piperidine	-0.215573	0.0980855	negtive
g__Paramuribaculum	3b-Hydroxy-5-cholenoic acid	-0.215509	0.0981872	negtive
g__Subdoligranulum	3-(1-Pyrrolidinyl)-2-butanone	-0.215475	0.0982421	negtive
g__Ruminococcaceae_unclassified	Propofol .beta.-D-glucuronide	0.215372	0.0984069	positive
g__Ligilactobacillus	Heptaminol	-0.215146	0.0987686	negtive
g__Gaiella	Brassinolide	-0.214894	0.0991733	negtive
g__Blautia	13-Hydroxymarasmene	0.214726	0.0994279	positive
g__Subdoligranulum	Gamma-Aminobutyric acid	-0.214696	0.0994938	negtive
g__Faecalibacterium	LysoPE 19:1	-0.214675	0.0995272	negtive
g__Blautia	1-Pyrroline-5-carboxylic acid	-0.214615	0.0996064	negtive
g__Peptoclostridium	Psychosine	0.214609	0.0996335	positive
g__Paramuribaculum	20-COOH-10,11-dihydro-LTB4	-0.214582	0.0996776	negtive
g__Blautia	15,16-DiHODE	0.21456	0.0996957	positive
g__Paraeggerthella	LysoPE 17:1	-0.214545	0.0997374	negtive
g__Lactobacillus	Allose	0.214393	0.0999639	positive
g__Subdoligranulum	1,2,3-Propanetricarboxylic acid	0.214306	0.100124	positive
g__Blautia	Oxandrolone	0.214282	0.100143	positive
g__Erysipelotrichaceae_UCG-003	8(9)-Epoxy-5Z,11Z,14Z-eicosatrienoic acid, methyl ester	0.214071	0.100505	positive
g__Prevotella_9	13,14-Dihydro-15-ketotetranorprostaglandin F1.alpha.	0.214065	0.100516	positive
g__Dorea	Glyceraldehyde	-0.214055	0.100532	negtive
g__Turicibacter	8(9)-Epoxy-5Z,11Z,14Z-eicosatrienoic acid	-0.213933	0.100731	negtive
g__Erysipelotrichaceae_UCG-003	Dihydroferulic acid 4-sulfate	0.21393	0.100735	positive
g__Erysipelotrichaceae_UCG-003	all-trans-13,14-Dihydroretinol	0.213733	0.101056	positive
g__Lactobacillus	Propofol .beta.-D-glucuronide	-0.213726	0.101043	negtive
g__Roseburia	Myristoylglycine	-0.213649	0.101195	negtive
g__Paraeggerthella	Oxandrolone	0.213645	0.1012	positive
g__Ruminococcus	Termitomycamide E	-0.213562	0.101336	negtive
g__Subdoligranulum	3-Hydroxypicolinic acid	0.213415	0.101577	positive
g__Butyricicoccus	Cassythicine	-0.213267	0.10182	negtive
g__Firmicutes_unclassified	Cholesterol	-0.213216	0.101904	negtive
g__Peptoclostridium	N-Acetylcadaverine	-0.213195	0.101938	negtive
g__Monoglobus	Marasmone	0.213144	0.102022	positive
g__Acetatifactor	Urolithin D	-0.213003	0.102256	negtive
g__Limosilactobacillus	Conhydrinone	0.212909	0.102411	positive
g__Variovorax	3b-Hydroxy-5-cholenoic acid	-0.212727	0.102711	negtive
g__Variovorax	N-Acetylputrescine	0.212727	0.102711	positive
g__Fusicatenibacter	(Z)-3-Oxo-2-(2-pentenyl)-1-cyclopenteneacetic acid	0.212376	0.103294	positive
g__Firmicutes_unclassified	Marasmone	0.212294	0.10343	positive
g__Ruminococcus	Enterolactone	0.212229	0.103538	positive
g__Ruminococcus	Piperidine	-0.212229	0.103538	negtive
g__Turicibacter	1,2,3-Propanetricarboxylic acid	0.212041	0.103851	positive
g__Subdoligranulum	Dolasetron	0.212024	0.10388	positive
g__Prevotella_9	xi-8-Hydroxyhexadecanedioic acid	0.211967	0.103974	positive
g__Ruminococcus	(3E,6Z)-Nonadien-1-yl acetate	0.211951	0.104001	positive
g__Prevotella_9	4-Androsten-17.beta.-ol-3-one sulfate	-0.21171	0.104404	negtive
g__Faecalibacterium	Mono-(2-ethyl-5-oxohexyl) phthalate	0.211673	0.104466	positive
g__Prevotella_9	3,4-Dihydroxyphenylvaleric acid	0.211539	0.104691	positive
g__Ligilactobacillus	Hypoxanthine	-0.211451	0.10484	negtive
g__Blautia	Ser-Tyr	0.211336	0.104983	positive
g__Variovorax	Pilocarpine	0.211336	0.105033	positive
g__Clostridiaceae_unclassified	Guanosine	-0.211332	0.105039	negtive
g__Monoglobus	Naringenin	-0.21131	0.105076	negtive
g__Variovorax	Heptaminol	-0.210988	0.105619	negtive
g__Firmicutes_unclassified	N-Acetyl-DL-aspartic acid	-0.21084	0.10587	negtive
g__Ligilactobacillus	D-Ribulose	0.210811	0.105918	positive
g__Ligilactobacillus	Verbasoside	0.210811	0.105918	positive
g__Roseburia	N-Acetyl-L-aspartic acid	-0.210804	0.105931	negtive
g__Ruminococcaceae_unclassified	D-(+)-Cellotriose	-0.210756	0.106012	negtive
g__Gaiella	D-(+)-Cellotriose	0.210731	0.106055	positive
g__Ruminococcus	Cassythicine	-0.2107	0.106106	negtive
g__Turicibacter	Herculin	0.21067	0.106157	positive
g__Limosilactobacillus	Linoleic acid	-0.210449	0.106534	negtive
g__Firmicutes_unclassified	D-Gluconic acid	-0.21042	0.106583	negtive
g__Fusicatenibacter	Guanine	0.210369	0.10667	positive
g__Peptoclostridium	Hypoxanthine	0.210304	0.106781	positive
g__Butyricicoccus	(2-(4,4-dimethyl-4,5-dihydrooxazol-2-yl)-5-fluorophenyl)(phenyl)methanol	-0.210257	0.10686	negtive
g__Clostridia_UCG-014_unclassified	Tetradecanedioic acid	0.210241	0.106889	positive
g__Ruminococcaceae_unclassified	Teucrin A	-0.210179	0.106993	negtive
g__Acetatifactor	Enterolactone	-0.210175	0.107	negtive
g__Acetatifactor	Furan	0.210047	0.107219	positive
g__Lactobacillus	Undecylenic acid	-0.209892	0.107423	negtive
g__Peptoclostridium	Glu-Ala	-0.20979	0.10766	negtive
g__Butyricicoccus	3-Hydroxy-4-butanolide	-0.2097	0.107814	negtive
g__Ruminococcaceae_unclassified	Taurine	-0.20966	0.107883	negtive
g__Paraeggerthella	Dihydroactinidiolide	0.209404	0.108323	positive
g__Monoglobus	N-Carbamoyl-2-amino-2-(4-hydroxyphenyl)acetic acid	-0.209282	0.108535	negtive
g__Paraeggerthella	Diethylphosphate	0.209276	0.108544	positive
g__Eubacterium_coprostanoligenes_group_unclassified	Guanine	0.20911	0.108832	positive
g__Butyricicoccus	Dolasetron	0.208975	0.109064	positive
g__Flavonifractor	Cinncassiol E	0.208895	0.109204	positive
g__Lactobacillus	Herculin	-0.208891	0.109138	negtive
g__Monoglobus	Anhydrocinnzeylanol	0.208865	0.109256	positive
g__Gaiella	N-Acetyl-L-aspartic acid	0.208572	0.109766	positive
g__Ligilactobacillus	Prostaglandin PGE2 1-glyceryl ester	-0.208477	0.10993	negtive
g__Eubacterium_coprostanoligenes_group_unclassified	FAHFA 21:2; FAHFA(17:2/4:0)	0.208442	0.109991	positive
g__Butyricicoccus	Blennin B	0.208418	0.110034	positive
g__Flavonifractor	Anhydrocinnzeylanol	0.208392	0.110079	positive
g__Paramuribaculum	Cardamomin	0.208206	0.110404	positive
g__Ruminococcaceae_unclassified	Cholesta-4,6-dien-3-one	0.20816	0.110484	positive
g__Roseburia	Ganoderic acid A	-0.20779	0.111134	negtive
g__Eubacterium_coprostanoligenes_group_unclassified	D-Ribulose	-0.207775	0.11116	negtive
g__Variovorax	(R)-3-Hydroxy-5-phenylpentanoic acid	-0.207742	0.111218	negtive
g__Peptoclostridium	Sebacic acid	0.207734	0.111232	positive
g__Firmicutes_unclassified	Blennin B	0.20768	0.111327	positive
g__Roseburia	N-Acetyl-DL-aspartic acid	-0.207677	0.111332	negtive
g__Dorea	Guanine	0.207478	0.111683	positive
g__Flavonifractor	Tyramine	-0.207331	0.111943	negtive
g__Flavonifractor	Guanine	0.207331	0.111943	positive
g__Prevotella_9	N-Acetylcadaverine	-0.20713	0.112298	negtive
g__Variovorax	Prostaglandin PGE2 1-glyceryl ester	-0.207046	0.112447	negtive
g__Erysipelotrichaceae_UCG-003	Imidazolelactic acid	-0.206973	0.112577	negtive
g__Ruminococcus	Arg-Gln	0.206783	0.112916	positive
g__Gaiella	1,5-Bis(4-hydroxy-3-methoxyphenyl)-1,4-pentadien-3-one	0.206644	0.113163	positive
g__Monoglobus	5-Hydroxyisophthalic acid	0.206614	0.113216	positive
g__Erysipelotrichaceae_UCG-003	20-dihydroxyleukotriene B4	0.206551	0.113329	positive
g__Dorea	1H-Pyrrole-2-carboxaldehyde	0.206466	0.11348	positive
g__Limosilactobacillus	Naringenin	0.206216	0.113928	positive
g__Faecalibacterium	Conhydrinone	-0.20617	0.11401	negtive
g__Turicibacter	Entecavir	-0.205973	0.114364	negtive
g__Gaiella	xi-8-Hydroxyhexadecanedioic acid	-0.205873	0.114544	negtive
g__Limosilactobacillus	Ser-Tyr	-0.205873	0.114544	negtive
g__Flavonifractor	Brassinolide	0.205767	0.114735	positive
g__Dorea	D-Gluconic acid	-0.205736	0.114791	negtive
g__Limosilactobacillus	Verbasoside	0.205701	0.114853	positive
g__Turicibacter	Cinncassiol E	0.205582	0.115069	positive
g__Ruminococcaceae_unclassified	2-Hydroxyglutarate	-0.205564	0.115101	negtive
g__Butyricicoccus	5-Hydroxyisophthalic acid	0.205464	0.115282	positive
g__Gaiella	2,3,4,5-Tetrahydroxypentanoic acid	0.20541	0.115378	positive
g__Variovorax	Ser-Tyr	-0.205308	0.115565	negtive
g__Gaiella	Ile-Val	-0.205256	0.115658	negtive
g__Limosilactobacillus	Curcumol	-0.205243	0.115681	negtive
g__Blautia	13,14-Dihydro-15-ketotetranorprostaglandin F1.alpha.	0.205224	0.115607	positive
g__Flavonifractor	Piperidine	-0.205208	0.115745	negtive
g__Roseburia	1H-Pyrrole-2-carboxaldehyde	0.205142	0.115864	positive
g__Clostridiaceae_unclassified	5,6-Isopropylidene-L-ascorbic acid	0.204585	0.116879	positive
g__Monoglobus	8(9)-Epoxy-5Z,11Z,14Z-eicosatrienoic acid, methyl ester	0.20453	0.11698	positive
g__Limosilactobacillus	2,2,6,6-Tetramethyl-4-piperidinone	0.2045	0.117035	positive
g__Blautia	Dihydrojasmonic acid	0.20439	0.117118	positive
g__Ruminococcaceae_unclassified	17.beta.-Estradiol 3-.beta.-D-glucuronide	-0.204352	0.117305	negtive
g__Ligilactobacillus	Sedoheptulosan	0.20431	0.117383	positive
g__Paramuribaculum	3-Hydroxypicolinic acid	-0.204264	0.117467	negtive
g__Roseburia	Diethylphosphate	0.204156	0.117665	positive
g__Flavonifractor	Dolasetron	0.204035	0.117887	positive
g__Variovorax	Methylimidazoleacetic acid	0.204032	0.117893	positive
g__Limosilactobacillus	3,8-Dihydroxy-6-methoxy-7(11)-eremophilen-12,8-olide	-0.203985	0.11798	negtive
g__Subdoligranulum	6,7-dihydro-12-epi-LTB4	0.203897	0.118142	positive
g__Firmicutes_unclassified	Conhydrinone	-0.203849	0.11823	negtive
g__Prevotella_9	9-Oxo-11-(3-pentyl-2-oxiranyl)-10E-undecenoic acid	0.203834	0.118257	positive
g__Clostridiaceae_unclassified	2,3,4,5-Tetrahydroxypentanoic acid	-0.203814	0.118294	negtive
g__Erysipelotrichaceae_UCG-003	Ethylene brassylate	0.203762	0.118391	positive
g__Roseburia	2-Acetamido-2-deoxy-3-O-(.beta.-D-galactopyranosyl)-D-glucopyranose	-0.203565	0.118755	negtive
g__Butyricicoccus	Mono-(2-ethyl-5-oxohexyl) phthalate	0.203513	0.118852	positive
g__Fusicatenibacter	3b-Hydroxy-5-cholenoic acid	0.20329	0.119265	positive
g__Subdoligranulum	N-Carbamoyl-2-amino-2-(4-hydroxyphenyl)acetic acid	-0.203062	0.119688	negtive
g__IMCC26256_unclassified	Epoxyeremopetasinorol	-0.202594	0.120562	negtive
g__Faecalibacterium	Taurine	-0.202557	0.120631	negtive
g__Fusicatenibacter	LysoPE 17:1	-0.202454	0.120824	negtive
g__Flavonifractor	Acylcarnitine 12:1	-0.202415	0.120896	negtive
g__Peptoclostridium	Hexadecanedioic acid	0.202401	0.120923	positive
g__Roseburia	Sedoheptulosan	-0.202382	0.120959	negtive
g__Roseburia	Dihydroactinidiolide	0.202297	0.121117	positive
g__Erysipelotrichaceae_UCG-003	(-)-Chimonanthine	0.202269	0.12117	positive
g__Faecalibacterium	Glu-Ala	-0.202168	0.121361	negtive
g__Peptoclostridium	N-Acetyl-L-aspartic acid	-0.202144	0.121406	negtive
g__Firmicutes_unclassified	Psychosine	0.202087	0.121512	positive
g__Turicibacter	Glyceraldehyde	-0.201863	0.121936	negtive
g__Ruminococcus	13,14-Dihydro-15-ketotetranorprostaglandin F1.alpha.	0.201781	0.12209	positive
g__Eubacterium_coprostanoligenes_group_unclassified	Pregnenolone sulfate	-0.201713	0.122219	negtive
g__Ruminococcaceae_unclassified	Diethylphosphate	0.201583	0.122465	positive
g__Clostridiaceae_unclassified	(3E,6Z)-Nonadien-1-yl acetate	-0.201501	0.12262	negtive
g__Ligilactobacillus	Uridine	-0.201364	0.122879	negtive
[truncated: 2,990 more rows]
